# Supplementary material for: Transcription initiation profiling defines the regulatory logic of astrocyte gene regulation
Source: bioRxiv. 2026 May 28:2026.05.03.722406. Originally published 2026 May 4. Preprint. [Version 2] doi: 10.64898/2026.05.03.722406 (PMC13174308; doi:10.64898/2026.05.03.722406)
Supplement: Supplement 3 [file media-3.xlsx]

## Sheet: o
TSR	chr	start	end	strand	Level	Origin	Annotation	Detailed Annotation	Distance to TSS	Nearest PromoterID	Nearest Ensembl	Gene Name	Gene Alias	Gene Description	Gene Type	Astro-csRNA-NT-r1 rlog	Astro-csRNA-NT-r2 rlog	Astro-csRNA-NT-r3 rlog	Astro-csRNA-IL1b-r1 rlog	Astro-csRNA-IL1b-r2 rlog	Astro-csRNA-IL1b-r3 rlog	NT vs. IL1b Log2 Fold Change	NT vs. IL1b adj. p-value	Induced by IL-1B	Repressed by IL-1B	ATAC+ in reactive astrocytes	ATAC+ in resting astrocytes	NFkB p65+ in reactive astrocytes	Induced by KLA in BMDM	WIP2 Score (NT vs. IL-1B)	p-value for WIP2 score	Human hg38 chr	Human hg38 start	Human hg38 end	Human hg38 strand	ATAC+ in human astrocytes	Assayed by CRISPRi screen	Functional Hit in CRISPi screen
Merged-chr5-90903873-1	chr5	90903798	90903948	+	1298.4	tss-astroIL1b.tsr.txt	promoter-TSS (NM_009140)	promoter-TSS (NM_009140)	-26	NM_009140	ENSMUSG00000058427	Cxcl2	CINC-2a|GROb|Gro2|MIP-2|MIP-2a|Mgsa-b|Mip2|Scyb|Scyb2	chemokine (C-X-C motif) ligand 2	protein-coding	4.71901	4.02738	4.45695	10.788	10.5137	9.72784	8.31879	8.91749e-50	x		x	x		x	na	na	chr4	74038608	74038772	-	x
Merged-chr19-46304789-2	chr19	46304714	46304864	+	1025.15	tss-astroIL1b.tsr.txt|tss-astroNT.tsr.txt	promoter-TSS (NM_001177369)	promoter-TSS (NM_001177369)	52	NM_001177369	ENSMUSG00000025225	Nfkb2	NF-kappaB2|lyt|p49|p49/p100|p50B|p52	nuclear factor of kappa light polypeptide gene enhancer in B cells 2, p49/p100	protein-coding	7.38367	7.63273	7.94731	11.3004	11.3579	10.9423	4.36859	1.73211e-31	x		x	x		x	-0.481165	0.0329986	chr10	102394487	102394644	+	x
Merged-chr4-16164295-1	chr4	16164220	16164370	+	369.1	tss-astroIL1b.tsr.txt	promoter-TSS (NM_001329751)	promoter-TSS (NM_001329751)	185	NR_045765	ENSMUSG00000085112	A530072M11Rik	-	RIKEN cDNA gene A530072M11	ncRNA	4.95226	4.66098	4.57419	8.82754	8.79561	8.42827	5.39016	1.85657e-31	x		x	x		x	-0.674697	0.0245289	chr8	89757199	89757426	-	x
Merged-chr4-133672987-1	chr4	133672912	133673062	-	295.7	tss-astroIL1b.tsr.txt	promoter-TSS (NM_001145956)	promoter-TSS (NM_001145956)	179	NM_001356466	ENSMUSG00000043257	Pigv	B330013B03|D430024F16Rik	phosphatidylinositol glycan anchor biosynthesis, class V	protein-coding	4.04762	3.60932	4.29882	8.32641	8.46397	8.14172	6.31705	1.50926e-29	x		x	x	x	x	-1.07472	0.00296019	chr1	26787467	26787639	+	x
Merged-chr3-65958715-1	chr3	65958640	65958790	+	504	tss-astroIL1b.tsr.txt	promoter-TSS (NM_001355433)	promoter-TSS (NM_001355433)	-466	NM_001355433	ENSMUSG00000027829	Ccnl1	2610030E23Rik|Ccnl|ania-6a	cyclin L1	protein-coding	4.72433	4.54149	5.15281	8.95065	8.70117	9.65344	5.80584	1.29284e-28	x		x	x	x	x	-1.16436	0.00181791	chr3	157160830	157160924	+	x
Merged-chr17-66519137-1	chr17	66519062	66519212	+	330.2	tss-astroIL1b.tsr.txt	intron (NM_024448, intron 1 of 5)	CpG	533	NM_024448	ENSMUSG00000023460	Rab12	2900054P15Rik	RAB12, member RAS oncogene family	protein-coding	3.75172	4.22174	4.43259	8.35146	8.30615	8.70425	6.01266	2.6816e-26	x		x	x	x	x	-0.680135	0.0233815	chr18	8610103	8610215	-	x
Merged-chr7-43580147-2	chr7	43580072	43580222	+	1109.55	tss-astroIL1b.tsr.txt|tss-astroNT.tsr.txt	intron (NM_001357769, intron 1 of 3)	intron (NM_001357769, intron 1 of 3)	561	NM_001357769	ENSMUSG00000030469	Zfp719	8030458J18|9430094P17Rik|C630016O21Rik|mszf6	zinc finger protein 719	protein-coding	8.35379	8.17726	8.15608	11.0135	11.1325	11.587	3.74373	3.36954e-25	x		x	x	x	x	-0.430982	0.0440141	chr19	51571854	51571990	+	x
Merged-chr7-43480386-1	chr7	43480311	43480461	-	397.7	tss-astroIL1b.tsr.txt	intron (NM_001164518, intron 2 of 7)	intron (NM_001164518, intron 2 of 7)	9825	NM_001164518	ENSMUSG00000013367	Iglon5	A230106M20Rik|Gm1431	IgLON family member 5	protein-coding	4.64832	3.17384	4.46026	8.76393	8.64788	8.87568	6.52821	8.63593e-25	x		x			x	na	na	chr19	51322244	51322347	+
Merged-chr12-111442662-2	chr12	111442587	111442737	+	1636.75	tss-astroIL1b.tsr.txt|tss-astroNT.tsr.txt	promoter-TSS (NM_009396)	promoter-TSS (NM_009396)	1	NM_009396	ENSMUSG00000021281	Tnfaip2	B94|Exoc3l3|M-sec|Tnfip2|tnfb94	tumor necrosis factor, alpha-induced protein 2	protein-coding	9.11792	9.04466	8.45657	11.9537	11.9192	11.8508	3.67904	3.14644e-23	x		x	x	x	x	-0.0929191	0.194357	chr14	103123377	103123538	+	x
Merged-chr3-7612705-1	chr3	7612630	7612780	+	794.2	tss-astroIL1b.tsr.txt	promoter-TSS (NR_168341)	promoter-TSS (NR_168341)	0	NR_168341	ENSMUSG00000097804	Gm16685	NAIL|mNAIL	predicted gene, 16685	ncRNA	4.44012	4.02038	5.69272	9.86817	9.67558	9.76644	6.38928	4.43084e-23	x		x	x	x	x	-1.15385	0.00095816	chr8	78804393	78804552	+	x
Merged-chr7-24531490-2	chr7	24531415	24531565	+	332.05	tss-astroIL1b.tsr.txt|tss-astroNT.tsr.txt	exon (NM_153134, exon 2 of 3)	exon (NM_153134, exon 2 of 3)	842	NM_153134	ENSMUSG00000041037	Irgq	FKSG27|Irgq1	immunity-related GTPase family, Q	protein-coding	6.32388	6.08855	5.75168	9.91443	9.64582	8.98766	4.46757	3.50815e-22	x		x	x	x	x	-0.546241	0.0352811	chr19	43595159	43595309	-	x
Merged-chr10-80929662-2	chr10	80929528	80929796	-	684.5	tss-astroIL1b.tsr.txt|tss-astroNT.tsr.txt	promoter-TSS (NM_008655)	promoter-TSS (NM_008655)	-429	NM_008655	ENSMUSG00000015312	Gadd45b	Myd118	growth arrest and DNA-damage-inducible 45 beta	protein-coding	7.42665	7.39439	7.66128	10.4464	10.3675	11.19	4.00078	7.96845e-22	x		x	x	x	x	-1.75496	0.000744048	chr19	2475707	2475895	-	x
Merged-chr8-84980975-1	chr8	84980900	84981050	-	297.3	tss-astroIL1b.tsr.txt	Intergenic	Intergenic	-2227	NM_008416	ENSMUSG00000052837	Junb	-	jun B proto-oncogene	protein-coding	4.92378	5.3296	5.2998	8.75249	8.25685	8.37093	4.34955	1.35055e-20	x				x	x	-0.266017	0.276278	chr19	12788929	12789110	+
Merged-chr3-83841563-2	chr3	83841488	83841638	-	422.6	tss-astroIL1b.tsr.txt|tss-astroNT.tsr.txt	promoter-TSS (NM_011905)	promoter-TSS (NM_011905)	45	NM_011905	ENSMUSG00000027995	Tlr2	Ly105	toll-like receptor 2	protein-coding	7.03305	7.02645	6.36217	9.84152	9.73709	10.2058	3.88963	3.99735e-20	x		x	x	x	x	-0.367362	0.0825516	chr4	153684220	153684396	+	x
Merged-chr11-116108924-2	chr11	116108849	116108999	+	1103.6	tss-astroIL1b.tsr.txt|tss-astroNT.tsr.txt	intron (NM_172570, intron 1 of 5)	intron (NM_172570, intron 1 of 5)	1311	NM_172570	ENSMUSG00000020773	Trim47	2210023F24Rik	tripartite motif-containing 47	protein-coding	8.71728	9.00523	8.86736	11.2288	11.3196	11.4105	3.00923	5.17493e-20	x		x	x		x	-0.0965108	0.28595	chr17	75877346	75877496	+	x
Merged-chr12-55439110-2	chr12	55439035	55439185	+	183.2	tss-astroIL1b.tsr.txt|tss-astroNT.tsr.txt	Intergenic	Intergenic	40285	NM_011968	ENSMUSG00000021024	Psma6	IOTA	proteasome subunit alpha 6	protein-coding	5.2331	5.34155	5.60091	8.68441	8.24808	9.0982	4.37397	5.70623e-20	x		x	x	x	x	-0.0234199	0.962461	chr14	35337175	35337355	+
Merged-chr11-4266535-2	chr11	4266460	4266610	+	4937.5	tss-astroIL1b.tsr.txt|tss-astroNT.tsr.txt	promoter-TSS (NM_001039537)	promoter-TSS (NM_001039537)	-261	NM_001039537	ENSMUSG00000034394	Lif	-	leukemia inhibitory factor	protein-coding	10.171	10.0958	9.36856	13.7816	13.7001	12.6904	4.32745	9.26998e-20	x		x	x	x	x	-0.17702	0.0909091	chr22	30246684	30246830	-	x
Merged-chr2-152907928-1	chr2	152907853	152908003	+	162.7	tss-astroIL1b.tsr.txt	Intergenic	Intergenic	-3424	NM_001081044	ENSMUSG00000027470	Mylk2	9830004H17Rik	myosin, light polypeptide kinase 2, skeletal muscle	protein-coding	3.85497	3.4246	3.82401	7.85693	7.18248	7.30389	5.9042	1.53856e-19	x		x	x	x	x	na	na	chr20	31815990	31816139	+	x
Merged-chr8-84661546-2	chr8	84661471	84661621	-	1299.45	tss-astroIL1b.tsr.txt|tss-astroNT.tsr.txt	3' UTR (NM_010499, exon 1 of 1)	3' UTR (NM_010499, exon 1 of 1)	1306	NM_010499	ENSMUSG00000053560	Ier2	Ch1|Pip92	immediate early response 2	protein-coding	8.39013	8.77351	8.19032	11.1962	11.3274	11.998	3.78173	7.4465e-19	x			x		x	-0.235292	0.090708	chr19	13154541	13154766	+
Merged-chr3-51223844-2	chr3	51223769	51223919	+	258.75	tss-astroIL1b.tsr.txt|tss-astroNT.tsr.txt	promoter-TSS (NM_009834)	promoter-TSS (NM_009834)	-603	NM_009834	ENSMUSG00000023087	Noct	Ccr4|Ccrn4l	nocturnin	protein-coding	4.26151	5.0859	5.70316	9.04717	8.9465	9.476	5.2632	9.25695e-19	x		x		x	x	-0.182875	0.373386
Merged-chr2-28533116-1	chr2	28533041	28533191	-	227.1	tss-astroIL1b.tsr.txt	promoter-TSS (NM_001145835)	promoter-TSS (NM_001145835)	-348	NM_001145835	ENSMUSG00000026821	Ralgds	Gnds|Rgds|mKIAA1308	ral guanine nucleotide dissociation stimulator	protein-coding	3.62645	2.51127	3.64061	7.94948	7.6192	8.10637	8.02425	1.65215e-18	x		x	x		x	na	na
Merged-chr2-11705759-2	chr2	11705684	11705834	+	186.2	tss-astroIL1b.tsr.txt|tss-astroNT.tsr.txt	promoter-TSS (NM_008358)	promoter-TSS (NM_008358)	47	NM_001271499	ENSMUSG00000023206	Il15ra	IL-15RA	interleukin 15 receptor, alpha chain	protein-coding	5.9811	5.26412	5.55996	8.33705	8.77121	8.9738	4.08234	2.5833e-18	x		x	x		x	-0.288215	0.224023	chr10	5977506	5977664	-	x
Merged-chr15-64220507-1	chr15	64220432	64220582	+	471.8	tss-astroIL1b.tsr.txt	intron (NM_001276461, intron 3 of 28)	intron (NM_001276461, intron 3 of 28)	92166	NM_001276462	ENSMUSG00000022377	Asap1	DEF-1|Ddef1|PAP|mKIAA1249|s19	ArfGAP with SH3 domain, ankyrin repeat and PH domain1	protein-coding	3.58392	2.72985	3.28535	8.82471	8.69445	9.22211	10.9416	4.79482e-18	x		x			x	na	na	chr8	130259288	130259455	+
Merged-chr12-55466369-2	chr12	55466294	55466444	-	196.55	tss-astroIL1b.tsr.txt|tss-astroNT.tsr.txt	Intergenic	Intergenic	26278	NM_010907	ENSMUSG00000021025	Nfkbia	Nfkbi	nuclear factor of kappa light polypeptide gene enhancer in B cells inhibitor, alpha	protein-coding	4.96505	4.75721	4.99785	8.34026	7.9694	9.53012	5.19657	5.17259e-18	x		x	x		x	-1.06013	0.00314115	chr14	35365451	35365636	-	x
Merged-chr16-10498457-1	chr16	10498382	10498532	+	185.5	tss-astroIL1b.tsr.txt	intron (NM_001302619, intron 2 of 19)	intron (NM_001302619, intron 2 of 19)	8676	NM_001243761	ENSMUSG00000022504	Ciita	C2ta|EG669998|Gm9475|Mhc2ta	class II transactivator	protein-coding	3.43778	3.7031	3.35753	7.26699	7.69852	7.76377	6.31256	7.08369e-18	x		x	x	x	x	na	na
Merged-chr12-8393286-1	chr12	8393211	8393361	+	403.8	tss-astroIL1b.tsr.txt	Intergenic	Intergenic	79853	NM_021429	ENSMUSG00000020605	Hs1bp3	-	HCLS1 binding protein 3	protein-coding	3.51442	2.68057	3.40366	8.81239	9.01515	7.88003	9.91907	3.24605e-17	x		x			x	na	na	chr2	20576628	20576783	-
Merged-chr10-19015367-2	chr10	19015292	19015442	-	1185.7	tss-astroIL1b.tsr.txt|tss-astroNT.tsr.txt	promoter-TSS (NM_009397)	promoter-TSS (NM_009397)	43	NM_009397	ENSMUSG00000019850	Tnfaip3	A20|Tnfip3	tumor necrosis factor, alpha-induced protein 3	protein-coding	9.31964	8.91558	9.14321	11.475	11.3685	11.5087	2.84215	3.50944e-17	x		x	x		x	-0.127238	0.202899	chr6	137867182	137867369	+	x
Merged-chr15-36282388-1	chr15	36282313	36282463	-	168.4	tss-astroIL1b.tsr.txt	intron (NM_013923, intron 1 of 9)	intron (NM_013923, intron 1 of 9)	759	NM_013923	ENSMUSG00000022280	Rnf19a	Dorfin|Rnf19|UIP117|Ubce7ip2|XYbp	ring finger protein 19A	protein-coding	4.9097	4.61326	4.62032	7.51931	7.73674	7.52692	4.09914	3.50944e-17	x		x	x	x	x	-0.163219	0.638522	chr8	100309045	100309209	-	x
Merged-chr17-66518939-1	chr17	66518864	66519014	-	208.6	tss-astroIL1b.tsr.txt	intron (NM_024448, intron 1 of 5)	intron (NM_024448, intron 1 of 5)	731	NM_024448	ENSMUSG00000023460	Rab12	2900054P15Rik	RAB12, member RAS oncogene family	protein-coding	3.65858	2.56637	4.12795	7.85409	7.64895	7.78191	6.67906	4.22947e-16	x		x	x	x	x	na	na	chr18	8610259	8610407	+	x
Merged-chr9-61947016-2	chr9	61946941	61947091	+	1383.8	tss-astroIL1b.tsr.txt|tss-astroNT.tsr.txt	promoter-TSS (NM_024245)	promoter-TSS (NM_024245)	-217	NM_024245	ENSMUSG00000032254	Kif23	3110001D19Rik|CHO1|Knsl5|MKLP-1|MKLP1	kinesin family member 23	protein-coding	8.97624	9.08214	9.50181	11.5956	11.4596	11.9263	3.02158	1.98614e-15	x		x	x	x	x	-0.173471	0.13253	chr15	69413946	69414148	-	x
Merged-chr17-70741781-1	chr17	70741706	70741856	-	164.2	tss-astroIL1b.tsr.txt	intron (NM_001347414, intron 5 of 10)	RLTR14-int|LTR|ERV1	64219	NR_168098	ENSMUSG00000117231	Gm41609	-	predicted gene, 41609	ncRNA	3.32091	3.30571	3.25294	7.78876	7.56415	6.53865	6.73395	3.49816e-15	x		x		x	x	na	na
Merged-chr11-69981235-2	chr11	69981160	69981310	-	200.6	tss-astroIL1b.tsr.txt|tss-astroNT.tsr.txt	promoter-TSS (NM_018740)	promoter-TSS (NM_018740)	0	NM_018740	ENSMUSG00000018565	Elp5	Derp6|Rai12	elongator acetyltransferase complex subunit 5	protein-coding	6.10942	5.50917	6.0323	8.95489	9.08718	8.26269	3.798	3.50217e-15	x		x	x		x	-0.136811	0.559615	chr17	7251470	7251620	+	x
Merged-chr3-51224798-2	chr3	51224723	51224873	+	1455.15	tss-astroIL1b.tsr.txt|tss-astroNT.tsr.txt	5' UTR (NM_009834, exon 1 of 3)	5' UTR (NM_009834, exon 1 of 3)	351	NM_009834	ENSMUSG00000023087	Noct	Ccr4|Ccrn4l	nocturnin	protein-coding	8.80778	9.2478	9.30154	11.5801	11.4059	12.132	3.1903	5.94285e-15	x		x	x		x	-0.20984	0.115068	chr4	139015567	139015712	+	x
Merged-chr17-36121704-2	chr17	36121629	36121779	+	217.65	tss-astroIL1b.tsr.txt|tss-astroNT.tsr.txt	promoter-TSS (NR_046286)	promoter-TSS (NR_046286)	-260	NR_046286	ENSMUSG00000079491	H2-T10	H-2T10	histocompatibility 2, T region locus 10	protein-coding	5.23219	5.87743	5.95781	8.64819	8.49569	9.4875	4.16405	6.86284e-15	x		x	x	x	x	-0.524456	0.0505449
Merged-chr5-151316209-1	chr5	151316134	151316284	+	209.3	tss-astroIL1b.tsr.txt	Intergenic	Intergenic	-52466	NR_045699	ENSMUSG00000097321	1700028E10Rik	A630054D14|Gm6561	RIKEN cDNA 1700028E10 gene	ncRNA	3.34196	2.5919	3.26216	7.96613	7.58349	7.72686	9.03499	6.88403e-15	x		x	x		x	na	na	chr13	33494728	33494880	+	x
Merged-chr3-104788545-1	chr3	104788470	104788620	+	178.9	tss-astroIL1b.tsr.txt	promoter-TSS (NM_001291859)	promoter-TSS (NM_001291859)	-489	NM_007484	ENSMUSG00000002233	Rhoc	Arh9|Arhc	ras homolog family member C	protein-coding	4.36318	3.28457	4.47238	7.57666	7.50401	7.38648	5.05714	8.66688e-15	x		x	x	x	x	-0.656719	0.0360739	chr1	112707596	112707755	-
Merged-chr2-155826144-1	chr2	155826069	155826219	+	122.4	tss-astroIL1b.tsr.txt	exon (NM_010579, exon 2 of 6)	exon (NM_010579, exon 2 of 6)	781	NM_010579	ENSMUSG00000027613	Eif6	1110004P11|CAB|Itgb4bp|eIF-6|imc-415|p27(BBP)|p27BBP	eukaryotic translation initiation factor 6	protein-coding	3.85211	3.59594	4.23067	6.73831	7.1353	7.10431	4.8394	1.38513e-14	x		x	x	x	x	na	na	chr20	35284117	35284270	+	x
Merged-chr15-98677708-2	chr15	98677633	98677783	+	139.2	tss-astroIL1b.tsr.txt|tss-astroNT.tsr.txt	promoter-TSS (NM_172612)	promoter-TSS (NM_172612)	-247	NM_172612	ENSMUSG00000054855	Rnd1	A830014L09Rik|Arhs	Rho family GTPase 1	protein-coding	4.88636	5.6325	4.82648	8.39857	8.24859	8.08136	4.07488	3.16902e-14	x		x	x	x	x	-0.851978	0.00969225	chr12	48866046	48866226	+	x
Merged-chr6-52797270-1	chr6	52797195	52797345	-	201.1	tss-astroIL1b.tsr.txt	intron (NM_173406, intron 3 of 4)	intron (NM_173406, intron 3 of 4)	83105	NM_001355596	ENSMUSG00000004535	Tax1bp1	1200003J11Rik|1700069J21Rik|D6Ertd404e|D6Ertd772e|T6bp|TXBP151	Tax1 (human T cell leukemia virus type I) binding protein 1	protein-coding	3.24469	2.36244	2.97908	7.08789	7.59702	8.01179	10.5619	7.82821e-14	x		x	x		x	na	na	chr7	27875173	27875248	-
Merged-chr2-30913074-1	chr2	30912999	30913149	-	141.8	tss-astroIL1b.tsr.txt	Intergenic	Intergenic	-9777	NM_022415	ENSMUSG00000050737	Ptges	2410099E23Rik|D2Ertd369e|Pges|mPGES|mPGES-1	prostaglandin E synthase	protein-coding	3.42586	3.95395	3.51689	7.54781	7.21447	6.91908	5.49581	9.1228e-14	x		x	x		x	na	na
Merged-chr11-82033442-1	chr11	82033367	82033517	+	176.4	tss-astroIL1b.tsr.txt	Intergenic	Intergenic	-2135	NM_011333	ENSMUSG00000035385	Ccl2	HC11|JE|MCAF|MCP-1|MCP1|SMC-CF|Scya2|Sigje	chemokine (C-C motif) ligand 2	protein-coding	3.22115	2.35427	2.95978	7.8836	7.38872	7.07719	10.4375	1.54698e-13	x		x	x		x	na	na	chr17	34252832	34253022	+	x	x	x
Merged-chr18-44381083-2	chr18	44380998	44381168	-	121.05	tss-astroIL1b.tsr.txt|tss-astroNT.tsr.txt	intron (NM_027490, intron 1 of 10)	CpG	583	NM_027490	ENSMUSG00000024472	Dcp2	2410015D23Rik|5730537H01Rik	decapping mRNA 2	protein-coding	5.69481	5.408	5.1475	7.97328	8.13264	7.75963	3.43482	1.75819e-13	x		x	x	x	x	-0.536734	0.0707302	chr5	112977182	112977235	-	x
Merged-chr19-34290266-2	chr19	34290191	34290341	-	91.7	tss-astroIL1b.tsr.txt|tss-astroNT.tsr.txt	promoter-TSS (NM_001146708)	promoter-TSS (NM_001146708)	-393	NM_007987	ENSMUSG00000024778	Fas	APO1|APT1|CD95|TNFR6|Tnfrsf6|lpr	Fas (TNF receptor superfamily member 6)	protein-coding	4.87543	4.83929	5.13207	7.5951	7.33221	8.0202	3.79924	1.85671e-13	x		x	x		x	-0.25614	0.369483	chr10	88990219	88990455	-	x
Merged-chr6-108658809-2	chr6	108658734	108658884	+	145.95	tss-astroIL1b.tsr.txt|tss-astroNT.tsr.txt	intron (NR_104577, intron 1 of 6)	intron (NR_104577, intron 1 of 6)	-1820	NM_011498	ENSMUSG00000030103	Bhlhe40	Bhlhb2|C130042M06Rik|CR8|Clast5|Dec1|Sharp2|Stra13|Stra14	basic helix-loop-helix family, member e40	protein-coding	6.21532	5.7699	5.75822	8.41722	8.12618	8.52843	3.22722	2.13506e-13	x					x	-0.391938	0.136447	chr3	4977622	4977769	+	x
Merged-chr10-12964586-1	chr10	12964511	12964661	+	105.6	tss-astroIL1b.tsr.txt	promoter-TSS (NM_001163591)	promoter-TSS (NM_001163591)	-327	NM_029075	ENSMUSG00000039232	Stx11	5830405C08Rik	syntaxin 11	protein-coding	3.65958	3.94615	4.03277	6.81496	6.71769	7.02496	4.61397	3.05463e-13	x		x	x	x	x	-0.147332	0.762196	chr6	144150079	144150230	-	x
Merged-chr10-14385712-1	chr10	14385637	14385787	-	132.9	tss-astroIL1b.tsr.txt	Intergenic	Intergenic	159324	NM_001002268	ENSMUSG00000039116	Adgrg6	1190004A11Rik|DREG|Gm222|Gpr126	adhesion G protein-coupled receptor G6	protein-coding	3.72066	2.52751	3.82549	7.10307	7.23319	6.95991	6.21963	3.19138e-13	x		x	x	x	x	na	na	chr6	142485154	142485326	+
Merged-chr11-58010293-2	chr11	58010213	58010373	-	80.45	tss-astroIL1b.tsr.txt|tss-astroNT.tsr.txt	intron (NM_028451, intron 1 of 18)	intron (NM_028451, intron 1 of 18)	1229	NM_028451	ENSMUSG00000037331	Larp1	1810024J12Rik|3110040D16Rik|Larp|mKIAA0731	La ribonucleoprotein 1, translational regulator	protein-coding	4.93736	4.96097	4.90455	7.59367	7.53861	7.22118	3.56177	5.05475e-13	x		x	x		x	-0.299981	0.340608	chr5	154757566	154757734	-
Merged-chr2-101797384-1	chr2	101797309	101797459	-	518.6	tss-astroIL1b.tsr.txt	intron (NM_001355625, intron 1 of 8)	CpG	323	NM_175181	ENSMUSG00000032841	Prr5l	2600010E01Rik|4833411O04Rik|Protor-2|Protor2	proline rich 5 like	protein-coding	6.31885	5.68458	5.34249	9.50338	9.05429	8.17389	4.11315	7.18015e-13	x		x	x	x	x	-0.395683	0.0959752	chr11	36376670	36376838	+	x
Merged-chr7-28381885-1	chr7	28381810	28381960	-	335.8	tss-astroIL1b.tsr.txt	Intergenic	Intergenic	-2657	NM_011756	ENSMUSG00000044786	Zfp36	Gos24|Nup475|TIS11D|TISII|Tis11|Ttp|Zfp-36	zinc finger protein 36	protein-coding	6.50802	5.53933	5.92953	8.79403	8.44966	8.88148	3.49236	7.44602e-13	x		x	x		x	-0.413827	0.103655	chr19	39403018	39403247	+	x
Merged-chr11-20532167-2	chr11	20532092	20532242	+	423.35	tss-astroIL1b.tsr.txt|tss-astroNT.tsr.txt	Intergenic	CpG	-10999	NM_021372	ENSMUSG00000049800	Sertad2	Kiaa0127|MNCb-1504|SEI-2|Sei2|TRIP-Br2|mKIAA0127	SERTA domain containing 2	protein-coding	6.47451	7.29935	7.22614	9.85068	9.70382	9.35401	3.25266	7.8963e-13	x		x	x		x	-0.216953	0.215043	chr2	64768436	64768512	-	x
Merged-chr1-132008347-2	chr1	132008272	132008422	+	257.15	tss-astroIL1b.tsr.txt|tss-astroNT.tsr.txt	promoter-TSS (NM_001376956)	promoter-TSS (NM_001376956)	2	NM_001376955	ENSMUSG00000026436	Elk4	2310011G17Rik|A130026I01Rik|SAP-1|Sap1	ELK4, member of ETS oncogene family	protein-coding	7.22661	6.88957	7.20898	9.23454	9.16262	9.24195	2.66482	9.75668e-13	x		x	x		x	-0.119613	0.568041	chr1	205631171	205631333	-	x
Merged-chr6-29527035-1	chr6	29526960	29527110	-	95.3	tss-astroIL1b.tsr.txt	intron (NM_001311083, intron 1 of 9)	CpG	410	NM_001311083	ENSMUSG00000029771	Irf5	mirf5	interferon regulatory factor 5	protein-coding	4.02998	3.33248	3.6089	6.69054	6.45068	6.54586	4.90901	9.84068e-13	x		x	x	x	x	-1.13619	0.00540264	chr7	128938273	128938443	-	x
Merged-chr1-12992183-1	chr1	12992108	12992258	-	210	tss-astroIL1b.tsr.txt	Intergenic	CpG	-1048	NM_172841	ENSMUSG00000025938	Slco5a1	4732454B15|A630033C23Rik	solute carrier organic anion transporter family, member 5A1	protein-coding	3.49466	2.53287	3.66155	8.17514	8.05325	5.81699	7.1684	1.02973e-12	x		x	x	x	x	na	na	chr8	69834340	69834545	-	x
Merged-chr11-97659250-2	chr11	97659175	97659325	+	330.75	tss-astroIL1b.tsr.txt|tss-astroNT.tsr.txt	Intergenic	Intergenic	-4162	NM_139311	ENSMUSG00000038437	Mllt6	Af17	myeloid/lymphoid or mixed-lineage leukemia; translocated to, 6	protein-coding	6.17853	6.62558	5.79084	9.96028	9.75026	8.42244	4.15847	1.07281e-12	x		x		x	x	-0.659603	0.0195412	chr17	38701100	38701266	+
Merged-chr11-4260510-1	chr11	4260435	4260585	-	105.8	tss-astroIL1b.tsr.txt	intron (NM_008501, intron 1 of 3)	intron (NM_008501, intron 1 of 3)	2942	NM_008501	ENSMUSG00000034394	Lif	-	leukemia inhibitory factor	protein-coding	3.49169	3.52078	3.23975	7.01412	6.67883	6.29144	5.4685	1.60475e-12	x					x	na	na	chr22	30253660	30253780	+
Merged-chr17-56005573-2	chr17	56005498	56005648	-	128.365	tss-astroIL1b.tsr.txt|tss-astroNT.tsr.txt	promoter-TSS (NR_102313)	promoter-TSS (NR_102313)	33	NR_102313	ENSMUSG00000038781	Stap2	STAP-2	signal transducing adaptor family member 2	protein-coding	3.78034	4.43631	5.18649	7.72781	7.94226	8.55855	4.8483	2.03465e-12	x				x	x	-0.246694	0.357061	chr19	4338720	4338878	-
Merged-chr11-86576068-1	chr11	86575993	86576143	-	145.8	tss-astroIL1b.tsr.txt	Intergenic	Intergenic	8090	NR_029738	ENSMUSG00000065455	Mir21a	Mir21|Mirn21|mmu-mir-21|mmu-mir-21a	microRNA 21a	ncRNA	3.53721	4.35962	3.98953	7.27331	7.04078	7.61454	4.86352	2.10381e-12	x		x	x	x	x	-0.128807	0.76109
Merged-chr18-80713069-2	chr18	80712993	80713146	-	372.2	tss-astroIL1b.tsr.txt|tss-astroNT.tsr.txt	promoter-TSS (NM_001164110)	promoter-TSS (NM_001164110)	2	NM_001164109	ENSMUSG00000033016	Nfatc1	2210017P03Rik|NF-ATc|NFAT2|NFATc|Nfatcb	nuclear factor of activated T cells, cytoplasmic, calcineurin dependent 1	protein-coding	7.81318	7.52055	7.65113	9.6881	9.57471	9.97056	2.61675	2.25813e-12	x		x	x		x	-0.0396551	0.8425	chr18	79395855	79396011	+	x
Merged-chr1-135430194-2	chr1	135430119	135430269	+	153.25	tss-astroIL1b.tsr.txt|tss-astroNT.tsr.txt	intron (NM_001357575, intron 1 of 24)	CpG	297	NM_153774	ENSMUSG00000041879	Ipo9	0710008K06Rik|Imp9|Ranbp9	importin 9	protein-coding	6.06425	5.82309	6.31426	8.67911	8.47809	8.15222	3.11389	3.46458e-12	x		x	x		x	-0.279765	0.264196	chr1	201829371	201829524	-	x
Merged-chr1-58713593-1	chr1	58713518	58713668	-	133.5	tss-astroIL1b.tsr.txt	non-coding (NR_149255, exon 1 of 4)	non-coding (NR_149255, exon 1 of 4)	307	NM_207653	ENSMUSG00000026031	Cflar	2310024N18Rik|A430105C05Rik|CLARP|Cash|Casper|FLAME|FLAME-1|Flip|Gm9845|I-FLICE|MRIT|c-Flip	CASP8 and FADD-like apoptosis regulator	protein-coding	5.02858	4.27014	4.84736	7.26584	7.32104	7.28256	3.71374	7.6965e-12	x		x	x		x	-0.419063	0.194598	chr2	201118716	201118910	-	x
Merged-chr9-7872566-2	chr9	7872443	7872689	-	221	tss-astroIL1b.tsr.txt|tss-astroNT.tsr.txt	intron (NM_007464, intron 1 of 8)	intron (NM_007464, intron 1 of 8)	604	NM_007464	ENSMUSG00000032000	Birc3	Api1|Api2|Birc2|C-IAP2|HIAP2|IAP1|IAP2|MIAP1|MIAP2|MIHB|MIHC|RNF49|cIAP-1|cIAP-2|cIAP1|cIAP2	baculoviral IAP repeat-containing 3	protein-coding	6.7616	5.34195	5.56449	9.18247	8.88225	9.19001	3.9274	7.6965e-12	x		x	x		x	-0.751243	0.0144409	chr11	102317781	102318037	+	x
Merged-chr10-80967735-1	chr10	80967660	80967810	+	142	tss-astroIL1b.tsr.txt	intron (NM_010319, intron 2 of 3)	intron (NM_010319, intron 2 of 3)	33630	NM_001038655	ENSMUSG00000048240	Gng7	Hg3b	guanine nucleotide binding protein (G protein), gamma 7	protein-coding	3.0889	2.26404	2.83997	6.38118	6.70526	7.83506	10.1169	8.31576e-12	x		x			x	na	na	chr19	2556482	2556550	+
Merged-chr15-76219053-1	chr15	76218978	76219128	-	115.5	tss-astroIL1b.tsr.txt	intron (NM_011117, intron 1 of 31)	MLT1A1-int|LTR|ERVL-MaLR	-3380	NR_035463	ENSMUSG00000087899	Mir1942	mmu-mir-1942	microRNA 1942	ncRNA	3.23776	3.34715	3.35762	7.44983	6.90748	5.90664	5.95696	1.23392e-11	x		x			x	na	na
Merged-chr12-55465289-2	chr12	55465211	55465368	+	112.95	tss-astroIL1b.tsr.txt|tss-astroNT.tsr.txt	Intergenic	Intergenic	27358	NM_010907	ENSMUSG00000021025	Nfkbia	Nfkbi	nuclear factor of kappa light polypeptide gene enhancer in B cells inhibitor, alpha	protein-coding	5.4452	5.04668	4.03306	7.89681	8.00031	7.97431	4.10375	1.44293e-11	x		x	x		x	-0.237695	0.391765	chr14	35363386	35363559	+	x
Merged-chr11-82035577-2	chr11	82035502	82035652	+	106.85	tss-astroIL1b.tsr.txt|tss-astroNT.tsr.txt	promoter-TSS (NM_011333)	promoter-TSS (NM_011333)	0	NM_011333	ENSMUSG00000035385	Ccl2	HC11|JE|MCAF|MCP-1|MCP1|SMC-CF|Scya2|Sigje	chemokine (C-C motif) ligand 2	protein-coding	5.13637	4.29767	5.41243	8.18154	7.95408	7.48592	3.97617	1.45921e-11	x		x	x		x	-0.111511	0.755969	chr17	34255212	34255341	+	x
Merged-chr7-27861218-1	chr7	27861143	27861293	+	97.1	tss-astroIL1b.tsr.txt	intron (NM_001024726, intron 1 of 4)	intron (NM_001024726, intron 1 of 4)	633	NM_001024726	ENSMUSG00000020420	Zfp607a	4732475C15Rik|Zfp607	zinc finger protein 607A	protein-coding	3.37586	3.64965	4.06281	6.91259	6.77243	6.34398	4.76982	1.92764e-11	x		x	x	x	x	-0.389626	0.288857
Merged-chr11-86587362-2	chr11	86587287	86587437	+	608.05	tss-astroIL1b.tsr.txt|tss-astroNT.tsr.txt	intron (NM_001379040, intron 10 of 11)	intron (NM_001379040, intron 10 of 11)	-3204	NR_029738	ENSMUSG00000065455	Mir21a	Mir21|Mirn21|mmu-mir-21|mmu-mir-21a	microRNA 21a	ncRNA	8.19983	8.49448	8.33425	10.2522	10.2501	10.7542	2.58458	1.9647e-11	x		x	x		x	-0.18902	0.193393	chr17	59837445	59837584	-	x
Merged-chr11-76290724-1	chr11	76290649	76290799	+	144.6	tss-astroIL1b.tsr.txt	intron (NM_008750, intron 1 of 7)	intron (NM_008750, intron 1 of 7)	46988	NM_183263	ENSMUSG00000038046	Mrm3	4833420N02Rik|HC90|Rnmtl1	mitochondrial rRNA methyltransferase 3	protein-coding	3.06018	2.29775	2.82741	6.44766	6.47206	7.19478	9.73578	1.99546e-11	x		x	x		x	na	na	chr17	843520	843688	+
Merged-chr11-53762781-1	chr11	53762706	53762856	-	91.1	tss-astroIL1b.tsr.txt	TTS (NR_106131)	TTS (NR_106131)	873	NR_106131	ENSMUSG00000099153	Mir7671	Gm27802|mmu-mir-7671	microRNA 7671	ncRNA	3.10791	2.90201	3.09131	6.1912	6.28556	6.3694	6.39576	2.09015e-11	x		x			x	na	na	chr5	132497232	132497319	+	x
Merged-chr1-88654714-1	chr1	88654639	88654789	-	125.3	tss-astroIL1b.tsr.txt	Intergenic	Intergenic	47477	NM_177305	ENSMUSG00000049866	Arl4c	A630084M22Rik|Arl7|LAK	ADP-ribosylation factor-like 4C	protein-coding	3.39292	4.02024	3.49271	7.3012	7.20246	6.50886	5.20539	3.02239e-11	x		x		x	x	-0.235355	0.51604	chr2	234425505	234425750	-
Merged-chr2-155826030-2	chr2	155825955	155826105	-	129.8	tss-astroIL1b.tsr.txt|tss-astroNT.tsr.txt	intron (NM_010579, intron 2 of 5)	intron (NM_010579, intron 2 of 5)	895	NM_010579	ENSMUSG00000027613	Eif6	1110004P11|CAB|Itgb4bp|eIF-6|imc-415|p27(BBP)|p27BBP	eukaryotic translation initiation factor 6	protein-coding	4.3561	5.50551	4.52691	7.80562	8.06119	8.44458	4.30799	3.14798e-11	x		x	x	x	x	-0.533005	0.0703433	chr20	35284004	35284156	-	x
Merged-chr6-140624664-1	chr6	140624589	140624739	-	169.3	tss-astroIL1b.tsr.txt	promoter-TSS (NM_001309437)	promoter-TSS (NM_001309437)	-245	NM_001309437	ENSMUSG00000030232	Aebp2	B230313N05Rik	AE binding protein 2	protein-coding	4.49219	2.74394	3.81157	7.16709	7.11892	8.03213	5.62041	3.15287e-11	x		x	x	x	x	-1.47014	0.000375657	chr12	19440415	19440467	-	x
Merged-chr14-118635501-1	chr14	118635426	118635576	-	73.3	tss-astroIL1b.tsr.txt	intron (NM_001163676, intron 3 of 29)	intron (NM_001163676, intron 3 of 29)	41430	NM_001163675	ENSMUSG00000032849	Abcc4	ABCC4-N1|D630049P08Rik|MOATB|MRP4	ATP-binding cassette, sub-family C (CFTR/MRP), member 4	protein-coding	3.1423	3.18269	3.12568	6.35386	6.25421	6.11068	5.74274	4.63028e-11	x		x	x		x	na	na	chr13	95212798	95212845	-
Merged-chr2-160647794-1	chr2	160647719	160647869	-	88.7	tss-astroIL1b.tsr.txt	intron (NM_009408, intron 2 of 20)	intron (NM_009408, intron 2 of 20)	1897	NM_009408	ENSMUSG00000070544	Top1	D130064I21Rik|Top-1	topoisomerase (DNA) I	protein-coding	3.09643	2.86546	2.87776	6.7896	6.46164	6.10482	6.98652	7.11177e-11	x				x	x	na	na	chr20	41030446	41030591	-
Merged-chr4-136123692-2	chr4	136123577	136123807	+	138.5	tss-astroIL1b.tsr.txt|tss-astroNT.tsr.txt	Intergenic	MIR3|SINE|MIR	18526	NR_168524		Gm42329	-	predicted gene, 42329	ncRNA	6.07462	6.20044	5.76299	8.22512	8.47975	8.03219	2.93437	7.57809e-11	x		x	x	x	x	-1.10258	0.0028175	chr1	23577002	23577241	-	x
Merged-chr2-167753096-1	chr2	167753021	167753171	+	110.4	tss-astroIL1b.tsr.txt	Intergenic	Intergenic	-24395	NR_166468		Gm14321	-	predicted gene 14321	ncRNA	3.01337	2.31506	2.7975	6.33116	6.51092	6.35032	9.39245	7.94001e-11	x		x	x	x	x	na	na	chr20	50273800	50274058	+	x
Merged-chr10-19014548-2	chr10	19014468	19014628	-	102.4	tss-astroIL1b.tsr.txt|tss-astroNT.tsr.txt	intron (NM_009397, intron 1 of 8)	intron (NM_009397, intron 1 of 8)	862	NM_009397	ENSMUSG00000019850	Tnfaip3	A20|Tnfip3	tumor necrosis factor, alpha-induced protein 3	protein-coding	5.44561	5.58595	5.7822	7.74212	7.99227	7.67737	2.9753	8.27733e-11	x		x	x		x	-0.188925	0.541945	chr6	137868064	137868173	+	x
Merged-chr3-51195605-2	chr3	51195530	51195680	+	508.6	tss-astroIL1b.tsr.txt|tss-astroNT.tsr.txt	Intergenic	Intergenic	-28842	NM_009834	ENSMUSG00000023087	Noct	Ccr4|Ccrn4l	nocturnin	protein-coding	8.23491	8.37822	8.11884	10.3785	10.1369	9.96391	2.38173	9.62092e-11	x		x	x	x	x	-0.166563	0.278272	chr4	138952635	138952779	+	x
Merged-chr3-142620679-2	chr3	142620539	142620820	+	165.6	tss-astroIL1b.tsr.txt|tss-astroNT.tsr.txt	promoter-TSS (NM_010260)	promoter-TSS (NM_010260)	16	NM_010260	ENSMUSG00000028270	Gbp2	-	guanylate binding protein 2	protein-coding	5.68748	6.2842	5.80855	9.05484	8.70581	7.93424	3.47881	1.12131e-10	x		x	x	x	x	-0.950637	0.00497108	chr1	89125851	89126070	-	x
Merged-chr4-102572349-1	chr4	102572274	102572424	+	84.2	tss-astroIL1b.tsr.txt	intron (NM_001374780, intron 6 of 14)	intron (NM_001374780, intron 6 of 14)	2289	NM_001177980	ENSMUSG00000028525	Pde4b	Dpde4|dunce	phosphodiesterase 4B, cAMP specific	protein-coding	3.3945	3.33315	2.96328	6.88191	6.25418	6.04568	5.65568	1.24306e-10	x		x		x	x	na	na	chr1	66333965	66334121	+
Merged-chr11-80498725-1	chr11	80498650	80498800	+	117.8	tss-astroIL1b.tsr.txt	intron (NM_177390, intron 21 of 21)	intron (NM_177390, intron 21 of 21)	10381	NR_126552	ENSMUSG00000085078	C030013C21Rik	-	RIKEN cDNA C030013C21 gene	ncRNA	3.11823	2.3369	3.25212	6.20326	6.68553	7.45194	8.08463	1.36975e-10	x		x	x	x	x	na	na	chr17	32515739	32515893	+
Merged-chr11-82007357-2	chr11	82007282	82007432	+	85.2	tss-astroIL1b.tsr.txt|tss-astroNT.tsr.txt	Intergenic	Intergenic	-28220	NM_011333	ENSMUSG00000035385	Ccl2	HC11|JE|MCAF|MCP-1|MCP1|SMC-CF|Scya2|Sigje	chemokine (C-C motif) ligand 2	protein-coding	4.7279	5.05274	4.81444	7.46073	7.09774	7.19523	3.3833	1.45911e-10	x		x	x		x	-0.583177	0.0668076	chr17	34221252	34221400	+
Merged-chr3-126746702-1	chr3	126746627	126746777	+	127.6	tss-astroIL1b.tsr.txt	intron (NM_001025438, intron 4 of 18)	intron (NM_001025438, intron 4 of 18)	-77759	NR_166466	ENSMUSG00000086679	Gm15551	-	predicted gene 15551	ncRNA	3.1148	2.32943	3.2486	6.70094	7.50121	6.15203	8.10372	1.57146e-10	x		x	x	x	x	na	na	chr4	113582755	113582906	-
Merged-chr9-57077240-2	chr9	57077164	57077316	+	173.2	tss-astroIL1b.tsr.txt|tss-astroNT.tsr.txt	intron (NM_001110350, intron 1 of 20)	intron (NM_001110350, intron 1 of 20)	864	NM_001110350	ENSMUSG00000042557	Sin3a	Sin3|mKIAA4126|mSin3A	transcriptional regulator, SIN3A (yeast)	protein-coding	4.68614	5.87452	4.4308	8.17222	8.40866	8.8698	4.38079	1.57222e-10	x		x			x	-0.642701	0.0294487	chr15	75450666	75450821	-	x
Merged-chr11-69410692-2	chr11	69410585	69410800	-	386.55	tss-astroIL1b.tsr.txt|tss-astroNT.tsr.txt	intron (NM_001017426, intron 2 of 23)	CpG	5502	NM_001017426	ENSMUSG00000018476	Kdm6b	1700064E03Rik|Jmjd3	KDM1 lysine (K)-specific demethylase 6B	protein-coding	7.41196	7.70959	6.84761	9.44086	9.68519	9.78275	2.83882	1.84092e-10	x		x	x		x	-0.857999	0.00523789	chr17	7842781	7843013	+	x
Merged-chr14-47189628-1	chr14	47189553	47189703	+	114	tss-astroIL1b.tsr.txt	promoter-TSS (NM_008102)	promoter-TSS (NM_008102)	-215	NM_008102	ENSMUSG00000037580	Gch1	GTP-CH|GTP-CH-I|GTPCH|Gch	GTP cyclohydrolase 1	protein-coding	3.28941	2.77609	4.09619	6.87347	6.33914	7.36545	5.64633	1.94272e-10	x		x	x		x	na	na	chr14	54902984	54903170	+	x
Merged-chr8-111538577-1	chr8	111538502	111538652	+	138	tss-astroIL1b.tsr.txt	intron (NM_001363489, intron 1 of 4)	intron (NM_001363489, intron 1 of 4)	234	NM_001168623	ENSMUSG00000033545	Znrf1	B830022L21Rik|Rnf42|Zrfp1|nin283	zinc and ring finger 1	protein-coding	4.07735	3.45297	3.87535	7.67546	7.20229	5.73199	5.0693	2.19872e-10	x		x	x		x	-0.734447	0.0303169	chr16	75001049	75001198	+
Merged-chr15-89172571-2	chr15	89172496	89172647	+	106.75	tss-astroIL1b.tsr.txt|tss-astroNT.tsr.txt	intron (NM_138749, intron 1 of 37)	intron (NM_138749, intron 1 of 37)	1380	NM_001159521	ENSMUSG00000036606	Plxnb2	Debt|plexin-B2	plexin B2	protein-coding	4.59038	5.53408	4.52312	7.73873	7.86716	7.87716	3.85168	2.84562e-10	x		x		x	x	-0.219461	0.44789
Merged-chr2-25549768-1	chr2	25549693	25549843	+	108.9	tss-astroIL1b.tsr.txt	Intergenic	Intergenic	-2828	NM_001290413	ENSMUSG00000026942	Traf2	-	TNF receptor-associated factor 2	protein-coding	3.06239	2.74677	2.84862	6.6155	6.42933	6.01266	7.2694	3.27396e-10	x		x			x	na	na	chr9	136882497	136882634	-	x
Merged-chr11-94993231-2	chr11	94993145	94993317	+	131.7	tss-astroIL1b.tsr.txt|tss-astroNT.tsr.txt	intron (NM_172261, intron 1 of 9)	intron (NM_172261, intron 1 of 9)	2019	NM_172261	ENSMUSG00000038976	Ppp1r9b	SPL|Spn	protein phosphatase 1, regulatory subunit 9B	protein-coding	5.908	5.90742	5.61212	7.6265	8.24625	8.49254	3.12383	3.49725e-10	x		x	x		x	-0.568207	0.0496033	chr17	50148733	50148914	-	x
Merged-chr12-55466892-1	chr12	55466817	55466967	-	135.3	tss-astroIL1b.tsr.txt	Intergenic	Intergenic	25755	NM_010907	ENSMUSG00000021025	Nfkbia	Nfkbi	nuclear factor of kappa light polypeptide gene enhancer in B cells inhibitor, alpha	protein-coding	3.26299	3.09868	3.97781	6.76081	6.77231	5.95033	5.15905	3.79806e-10	x		x	x		x	-0.538335	0.104346	chr14	35366054	35366248	-	x
Merged-chr17-27547499-1	chr17	27547424	27547574	+	80.2	tss-astroIL1b.tsr.txt	Intergenic	Intergenic	-9075	NM_001166543	ENSMUSG00000046711	Hmga1	Hmga1a|Hmga1b|Hmgi|Hmgiy|Hmgy	high mobility group AT-hook 1	protein-coding	3.46918	3.52354	3.53197	6.54692	6.63769	5.74021	4.87144	4.00512e-10	x		x	x	x	x	na	na	chr6	34224166	34224281	+	x	x
Merged-chr11-109425447-1	chr11	109425372	109425522	-	106.9	tss-astroIL1b.tsr.txt	promoter-TSS (NM_025275)	promoter-TSS (NM_025275)	-499	NM_025275	ENSMUSG00000020610	Amz2	ESTM12	archaelysin family metallopeptidase 2	protein-coding	4.59611	4.5149	4.26383	7.13647	7.04156	6.51613	3.67813	4.16656e-10	x		x	x	x	x	-0.999532	0.00984846
Merged-chr13-42052970-2	chr13	42052880	42053061	+	162.55	tss-astroIL1b.tsr.txt|tss-astroNT.tsr.txt	intron (NM_007772, intron 1 of 8)	intron (NM_007772, intron 1 of 8)	949	NM_007772	ENSMUSG00000021366	Hivep1	Cryabp1	human immunodeficiency virus type I enhancer binding protein 1	protein-coding	5.77892	6.43826	6.35744	8.33474	8.3301	8.80323	2.95228	5.6151e-10	x		x	x	x	x	-0.835339	0.0106252	chr6	12013220	12013400	+	x
Merged-chr8-79150774-1	chr8	79150699	79150849	+	86	tss-astroIL1b.tsr.txt	intron (NM_178267, intron 8 of 14)	intron (NM_178267, intron 8 of 14)	97809	NM_026315	ENSMUSG00000031682	1700011L22Rik	-	RIKEN cDNA 1700011L22 gene	protein-coding	3.33001	3.67832	3.92942	6.0404	6.60736	6.67557	4.60197	6.29302e-10	x		x	x	x	x	na	na	chr4	145808355	145808523	-	x
Merged-chr14-25378872-2	chr14	25378797	25378947	-	216.5	tss-astroIL1b.tsr.txt|tss-astroNT.tsr.txt	Intergenic	Intergenic	-80313	NM_001310666	ENSMUSG00000007817	Zmiz1	E330020C23|Gm10397|I920194n01|Rai17|Zimp10	zinc finger, MIZ-type containing 1	protein-coding	6.32421	6.70455	7.12132	8.85678	8.78626	9.15389	2.78049	9.94522e-10	x		x	x		x	-0.324597	0.165055	chr10	78974434	78974593	-	x
Merged-chr3-40529160-1	chr3	40529085	40529235	+	119.5	tss-astroIL1b.tsr.txt	Intergenic	Intergenic	-6248	NR_040445	ENSMUSG00000037884	1700017G19Rik	-	RIKEN cDNA 1700017G19 gene	ncRNA	3.48287	2.50232	3.98934	6.46981	7.32107	6.71758	5.77328	1.05244e-09	x		x		x	x	na	na	chr4	127617020	127617080	+	x
Merged-chr13-100553178-1	chr13	100553103	100553253	-	69.1	tss-astroIL1b.tsr.txt	promoter-TSS (NM_001360536)	promoter-TSS (NM_001360536)	-460	NM_001360539	ENSMUSG00000021638	Ocln	Ocl	occludin	protein-coding	3.06622	2.87948	3.2228	6.20632	5.43434	6.55394	5.98228	1.13742e-09	x		x	x		x	na	na	chr5	69491960	69492143	+
Merged-chr9-90054911-2	chr9	90054836	90054986	+	115.6	tss-astroIL1b.tsr.txt|tss-astroNT.tsr.txt	intron (NM_007801, intron 1 of 11)	intron (NM_007801, intron 1 of 11)	644	NM_007801	ENSMUSG00000032359	Ctsh	-	cathepsin H	protein-coding	5.18699	5.3626	6.0573	7.70945	8.06329	8.17685	3.22012	1.22082e-09	x		x	x	x	x	-0.706376	0.0281472	chr15	78944354	78944543	-	x
Merged-chr9-65550985-1	chr9	65550910	65551060	-	70	tss-astroIL1b.tsr.txt	Intergenic	Intergenic	29102	NM_153119	ENSMUSG00000050721	Plekho2	Plekhq1	pleckstrin homology domain containing, family O member 2	protein-coding	3.43525	3.32456	3.62931	5.62617	6.27618	6.55246	4.83144	1.28402e-09	x		x		x	x	-0.815556	0.0358228	chr15	64873325	64873461	+	x
Merged-chr1-60567204-2	chr1	60567114	60567294	+	140	tss-astroIL1b.tsr.txt|tss-astroNT.tsr.txt	promoter-TSS (NM_001045513)	promoter-TSS (NM_001045513)	-439	NM_001045513	ENSMUSG00000026014	Raph1	9430025M21Rik|C730009O10Rik|Lpd	Ras association (RalGDS/AF-6) and pleckstrin homology domains 1	protein-coding	6.4005	6.23325	5.9446	8.09554	8.52156	8.12837	2.70824	1.66222e-09	x		x	x	x	x	-0.27425	0.286402	chr2	203535670	203535866	+	x
Merged-chr8-94705969-1	chr8	94705894	94706044	-	77.3	tss-astroIL1b.tsr.txt	Intergenic	Intergenic	-9727	NM_026385	ENSMUSG00000031775	Pllp	0610010I06Rik|Plapi|Tm4sf11	plasma membrane proteolipid	protein-coding	3.24109	2.35415	2.80906	6.01703	6.28995	6.3361	8.27057	1.67733e-09	x		x		x	x	na	na	chr16	57304105	57304286	-		x
Merged-chr17-75242264-1	chr17	75242189	75242339	-	74.5	tss-astroIL1b.tsr.txt	intron (NM_001331234, intron 3 of 28)	intron (NM_001331234, intron 3 of 28)	63483	NM_001331237	ENSMUSG00000001870	Ltbp1	9430031G15Rik|9830146M04|Ltbp-1|Ltbp1L|TGF-beta1-BP-1|Tgfb|b2b1000Clo	latent transforming growth factor beta binding protein 1	protein-coding	3.06208	2.40279	3.36539	6.44894	5.90295	6.30042	6.84022	1.85029e-09	x		x		x	x	na	na	chr2	33210767	33210916	-	x
Merged-chr9-69454723-2	chr9	69454648	69454798	-	164.1	tss-astroIL1b.tsr.txt|tss-astroNT.tsr.txt	intron (NM_007585, intron 1 of 12)	B1F1|SINE|Alu	1040	NM_007585	ENSMUSG00000032231	Anxa2	Cal1h|PAP-IV|p36	annexin A2	protein-coding	6.72709	6.62217	6.53787	8.74405	8.48502	8.32436	2.46079	2.42455e-09	x					x	-0.419861	0.116243	chr15	60396917	60396933	+
Merged-chr6-134262038-1	chr6	134261963	134262113	-	66.4	tss-astroIL1b.tsr.txt	intron (NM_001303102, intron 7 of 8)	intron (NM_001303102, intron 7 of 8)	-13228	NR_169155		1700051K13Rik	-	RIKEN cDNA 1700051K13 gene	ncRNA	2.89518	2.27891	2.70177	6.07683	6.21383	5.39122	8.98015	2.45535e-09	x		x	x		x	na	na	chr12	11884724	11884873	-	x
Merged-chr9-107296164-1	chr9	107296089	107296239	+	6.44	tss-astroNT.tsr.txt	promoter-TSS (NM_009895)	promoter-TSS (NM_009895)	-495	NM_009895	ENSMUSG00000032578	Cish	CIS-1|CIS1|Cis|F17|F23|SOCS	cytokine inducible SH2-containing protein	protein-coding	3.74299	4.54123	4.10012	7.65445	7.3398	6.36277	4.43995	2.49213e-09	x		x		x	x	-0.865411	0.0155163	chr3	50612460	50612671	-
Merged-chr11-51833700-1	chr11	51833625	51833775	+	75.1	tss-astroIL1b.tsr.txt	intron (NM_199299, intron 4 of 11)	MIRb|SINE|MIR	23968	NM_001357588	ENSMUSG00000020387	Jade2	1200017K05Rik|Phf15|mKIAA0239	jade family PHD finger 2	protein-coding	2.98341	2.33629	2.9785	5.85179	6.45942	6.01799	8.1967	3.53561e-09	x				x	x	na	na	chr5	134554800	134555006	-	x
Merged-chr17-31074891-1	chr17	31074816	31074966	-	57.3	tss-astroIL1b.tsr.txt	intron (NM_009593, intron 2 of 14)	intron (NM_009593, intron 2 of 14)	17197	NM_009593	ENSMUSG00000024030	Abcg1	Abc8|White	ATP binding cassette subfamily G member 1	protein-coding	3.26551	2.71708	3.21415	6.00808	5.89933	5.51071	5.77169	4.18218e-09	x		x			x	na	na
Merged-chr3-7612600-1	chr3	7612525	7612675	-	61.5	tss-astroIL1b.tsr.txt	promoter-TSS (NR_168341)	promoter-TSS (NR_168341)	-105	NR_168341	ENSMUSG00000097804	Gm16685	NAIL|mNAIL	predicted gene, 16685	ncRNA	3.00292	2.65606	3.00593	5.97146	5.91856	5.81742	6.72979	4.45881e-09	x		x	x	x	x	-1.73198	0.000292761	chr8	78804282	78804440	-	x
Merged-chr11-79611552-1	chr11	79611477	79611627	+	64.5	tss-astroIL1b.tsr.txt	intron (NR_003283, intron 2 of 2)	intron (NR_003283, intron 2 of 2)	11611	NR_003283	ENSMUSG00000087434	Rab11fip4os1	Gm11202	RAB11 family interacting protein 4 (class II), opposite strand 1	ncRNA	3.48402	2.61178	3.2404	5.6285	6.24492	5.95445	5.7734	4.46791e-09	x		x	x		x	na	na	chr17	31414439	31414596	+
Merged-chr11-69059351-1	chr11	69059276	69059426	+	91.1	tss-astroIL1b.tsr.txt	promoter-TSS (NM_028005)	promoter-TSS (NM_028005)	-424	NM_028005	ENSMUSG00000045176	Borcs6	2310047M10Rik	BLOC-1 related complex subunit 6	protein-coding	3.27597	3.69021	3.67025	6.58205	6.6861	5.75261	4.72413	4.7792e-09	x		x	x		x	-0.746324	0.0403592	chr17	8190518	8190663	-	x
Merged-chr3-142496983-1	chr3	142496908	142497058	+	56.5	tss-astroIL1b.tsr.txt	promoter-TSS (NM_153564)	promoter-TSS (NM_153564)	49	NM_153564	ENSMUSG00000105504	Gbp5	5330409J06Rik|Gbp5a	guanylate binding protein 5	protein-coding	2.87747	2.30641	2.69597	5.80532	5.48351	5.88883	8.77933	4.89321e-09	x		x			x	na	na	chr1	89272386	89272452	-
Merged-chr5-123720721-2	chr5	123720646	123720796	+	251.1	tss-astroIL1b.tsr.txt|tss-astroNT.tsr.txt	exon (NM_027494, exon 1 of 14)	exon (NM_027494, exon 1 of 14)	323	NM_027494	ENSMUSG00000029427	Zcchc8	5730565F05Rik	zinc finger, CCHC domain containing 8	protein-coding	6.05423	5.70467	6.79363	8.45062	8.67577	9.90864	3.71532	4.89321e-09	x		x	x		x	-0.310056	0.168989	chr12	122500539	122500715	+	x
Merged-chr1-57407101-2	chr1	57407026	57407176	-	166.35	tss-astroIL1b.tsr.txt|tss-astroNT.tsr.txt	promoter-TSS (NM_001302963)	promoter-TSS (NM_001302963)	-427	NM_001302964	ENSMUSG00000048495	Tyw5	1110034B05Rik	tRNA-yW synthesizing protein 5	protein-coding	6.02689	6.46355	5.79071	7.89704	8.55647	8.88339	3.08614	6.61965e-09	x		x	x		x	-0.275609	0.255101	chr2	199956052	199956202	-	x
Merged-chr9-64050645-1	chr9	64050570	64050720	-	10	tss-astroNT.tsr.txt	intron (NR_040713, intron 1 of 2)	intron (NR_040713, intron 1 of 2)	816	NR_040713		1110036E04Rik	-	RIKEN cDNA 1110036E04 gene	ncRNA	4.93697	4.44315	4.99186	6.89236	6.8634	7.32288	3.28996	6.70418e-09	x		x	x	x	x	-0.438418	0.188169	chr15	66672936	66673102	+
Merged-chr4-48047146-2	chr4	48047071	48047221	-	105.9	tss-astroIL1b.tsr.txt|tss-astroNT.tsr.txt	intron (NM_015743, intron 1 of 7)	intron (NM_015743, intron 1 of 7)	1841	NM_015743	ENSMUSG00000028341	Nr4a3	CHN|CSMF|MINOR|NOR-1|Nor1|TEC	nuclear receptor subfamily 4, group A, member 3	protein-coding	5.08376	5.40628	5.95798	7.58914	8.11997	7.76329	3.11213	7.74241e-09	x					x	-0.177887	0.564359	chr9	99823775	99823916	-
Merged-chr9-110407481-1	chr9	110407406	110407556	+	91.1	tss-astroIL1b.tsr.txt	intron (NM_001081043, intron 1 of 24)	intron (NM_001081043, intron 1 of 24)	729	NM_001081043	ENSMUSG00000036057	Ptpn23	PTP-TD14	protein tyrosine phosphatase, non-receptor type 23	protein-coding	4.77844	4.50131	4.43941	6.90908	6.7735	6.51449	3.28997	7.94908e-09	x		x	x		x	-0.427249	0.231924	chr3	47381712	47381875	-	x
Merged-chr4-102572214-1	chr4	102572139	102572289	-	10.4	tss-astroNT.tsr.txt	intron (NM_001374780, intron 6 of 14)	intron (NM_001374780, intron 6 of 14)	2154	NM_001177980	ENSMUSG00000028525	Pde4b	Dpde4|dunce	phosphodiesterase 4B, cAMP specific	protein-coding	4.20926	4.13565	5.81444	8.65369	8.53556	7.6108	4.49262	8.71512e-09	x		x		x	x	-0.418033	0.121682	chr1	66333808	66333980	-
Merged-chr3-60499139-2	chr3	60499064	60499214	-	63.84	tss-astroIL1b.tsr.txt|tss-astroNT.tsr.txt	intron (NM_001253713, intron 2 of 9)	intron (NM_001253713, intron 2 of 9)	-2040	NM_001253711	ENSMUSG00000027763	Mbnl1	Mbnl|mKIAA0428	muscleblind like splicing factor 1	protein-coding	3.84634	4.6073	4.87981	6.98651	7.23724	6.95357	3.70108	8.78775e-09	x		x		x	x	-0.154365	0.727833	chr3	152266579	152266764	-	x
Merged-chr17-34606506-1	chr17	34606431	34606581	+	66.2	tss-astroIL1b.tsr.txt	intron (NM_001163379, intron 1 of 6)	intron (NM_001163379, intron 1 of 6)	645	NM_001163379	ENSMUSG00000034254	Agpat1	1-AGP|1-AGPAT	1-acylglycerol-3-phosphate O-acyltransferase 1 (lysophosphatidic acid acyltransferase, alpha)	protein-coding	3.94093	3.3008	3.53994	6.30863	6.28872	5.62788	4.45537	8.97509e-09	x		x		x	x	na	na	chr6	32175389	32175548	-
Merged-chr7-140973579-1	chr7	140973504	140973654	-	88.4	tss-astroIL1b.tsr.txt	Intergenic	Intergenic	5503	NM_001360728	ENSMUSG00000025491	Ifitm1	1110036C17Rik|DSPA2a|Mil-2|Mil2	interferon induced transmembrane protein 1	protein-coding	4.16653	3.27438	3.96077	6.85727	6.72197	5.80045	4.43096	9.84041e-09	x		x	x		x	na	na
Merged-chr3-139073933-1	chr3	139073858	139074008	+	62.4	tss-astroIL1b.tsr.txt	intron (NM_145544, intron 1 of 13)	intron (NM_145544, intron 1 of 13)	1268	NM_001040690	ENSMUSG00000028149	Rap1gds1	GDS1	RAP1, GTP-GDP dissociation stimulator 1	protein-coding	3.1912	3.48781	3.47576	5.84661	5.87067	6.25364	4.68183	1.08293e-08	x					x	na	na	chr4	98262727	98262877	-
Merged-chr1-165703043-2	chr1	165702914	165703172	-	35.85	tss-astroIL1b.tsr.txt|tss-astroNT.tsr.txt	intron (NM_001038846, intron 1 of 5)	intron (NM_001038846, intron 1 of 5)	5051	NM_178593	ENSMUSG00000040723	Rcsd1	A430105K13Rik|CapZIP|Gm19627	RCSD domain containing 1	protein-coding	4.5489	4.01096	4.59143	6.79031	6.46823	6.63311	3.48633	1.17702e-08	x		x	x		x	-1.11313	0.00690587	chr1	167635193	167635463	+	x
Merged-chr17-35424850-2	chr17	35424775	35424925	+	111.45	tss-astroIL1b.tsr.txt|tss-astroNT.tsr.txt	promoter-TSS (NM_001368741)	promoter-TSS (NM_001368741)	0	NM_001368741	ENSMUSG00000073409	H2-Q6	0610037M15Rik|H-2Q6|H2-K1|Qa-6|Qa6	histocompatibility 2, Q region locus 6	protein-coding	5.89863	4.49077	5.55653	8.02133	8.09544	7.79003	3.44753	1.29578e-08	x		x	x		x	-0.0392222	0.953637	chr6	29942455	29942611	+	x
Merged-chr17-24670528-1	chr17	24670453	24670603	-	68.7	tss-astroIL1b.tsr.txt	intron (NM_183149, intron 1 of 11)	intron (NM_183149, intron 1 of 11)	841	NM_001348231	ENSMUSG00000041130	Zfp598	Ntrap|Znf598	zinc finger protein 598	protein-coding	2.97563	2.63579	2.98163	6.08771	5.95385	5.4323	6.69573	1.38981e-08	x		x			x	na	na	chr16	2008825	2009011	+	x
Merged-chr1-180428208-1	chr1	180428133	180428283	-	58.5	tss-astroIL1b.tsr.txt	Intergenic	Intergenic	55296	NM_001081227	ENSMUSG00000053963	Stum	6330403A02Rik|Gm10001	mechanosensory transduction mediator	protein-coding	3.3858	3.24596	3.58761	5.4942	6.0991	5.96511	4.5994	1.47117e-08	x		x	x	x	x	na	na	chr1	226626918	226627036	+
Merged-chr16-55967146-2	chr16	55967063	55967229	+	89.05	tss-astroIL1b.tsr.txt|tss-astroNT.tsr.txt	exon (NM_024218, exon 3 of 6)	exon (NM_024218, exon 3 of 6)	871	NM_024218	ENSMUSG00000098274	Rpl24	0610008L05Rik|Bst|Zbtb11	ribosomal protein L24	protein-coding	4.21681	5.05083	4.56535	7.93246	7.79119	6.51666	4.0215	1.47117e-08	x		x	x	x	x	-0.251056	0.41778	chr3	101685743	101685925	-
Merged-chr13-41788381-1	chr13	41788306	41788456	+	102.6	tss-astroIL1b.tsr.txt	intron (NM_175417, intron 4 of 6)	intron (NM_175417, intron 4 of 6)	59107	NM_175417	ENSMUSG00000058022	Adtrp	9530008L14Rik	androgen dependent TFPI regulating protein	protein-coding	4.09754	4.66292	4.22594	6.48071	6.80358	7.19009	3.71278	1.47962e-08	x		x	x	x	x	-0.328171	0.360949	chr6	11747382	11747538	+
Merged-chr9-96754444-1	chr9	96754369	96754519	+	63.8	tss-astroIL1b.tsr.txt	Intergenic	Intergenic	-1613	NR_015511		E030011O05Rik	-	RIKEN cDNA E030011O05 gene	ncRNA	3.17521	2.35067	2.76005	5.68866	6.16163	5.80033	7.96824	1.47962e-08	x					x	na	na	chr3	141366571	141366728	-	x
Merged-chr8-124085722-1	chr8	124085647	124085797	-	50.7	tss-astroIL1b.tsr.txt	Intergenic	Intergenic	63081	NR_035493	ENSMUSG00000088414	Mir1967	mir-1967|mmu-mir-1967	microRNA 1967	ncRNA	2.83503	2.30209	2.66397	5.25568	5.54634	5.78654	8.60814	1.64295e-08	x		x		x	x	na	na	chr1	229756815	229756965	-	x
Merged-chr13-91224572-2	chr13	91224487	91224657	-	72.56	tss-astroIL1b.tsr.txt|tss-astroNT.tsr.txt	promoter-TSS (NM_025770)	promoter-TSS (NM_025770)	-585	NM_025770	ENSMUSG00000021619	Atg10	5330424L23Rik|5430428K15Rik|APG10|Agp10|Apg10l|Apg10p|Atg10l|mAPG10	autophagy related 10	protein-coding	5.18475	4.54858	3.75747	7.50235	7.32545	7.0137	3.86671	1.65919e-08	x		x	x	x	x	-0.240852	0.483543	chr5	81971300	81971504	+
Merged-chr16-55838655-1	chr16	55838580	55838730	-	695.7	tss-astroIL1b.tsr.txt	promoter-TSS (NM_030612)	promoter-TSS (NM_030612)	-14	NM_001159395	ENSMUSG00000035356	Nfkbiz	INAP|Mail	nuclear factor of kappa light polypeptide gene enhancer in B cells inhibitor, zeta	protein-coding	7.53166	7.19919	7.03088	10.1056	10.044	8.66168	3.10994	1.75876e-08	x		x	x		x	-0.260674	0.174747	chr3	101827915	101828066	+	x
Merged-chr17-45555734-2	chr17	45555659	45555809	+	211.1	tss-astroIL1b.tsr.txt|tss-astroNT.tsr.txt	promoter-TSS (NM_008690)	promoter-TSS (NM_008690)	34	NM_008690	ENSMUSG00000023947	Nfkbie	I-kappa-B-epsilon|IKBE|IkB-E|NF-kappa-BIE|ikB-epsilon	nuclear factor of kappa light polypeptide gene enhancer in B cells inhibitor, epsilon	protein-coding	7.19921	6.74581	7.18877	8.93626	8.70664	8.94308	2.31422	2.27615e-08	x		x	x	x	x	-0.30693	0.191014	chr6	44265477	44265629	-	x
Merged-chr2-165055680-2	chr2	165055605	165055755	+	590	tss-astroIL1b.tsr.txt|tss-astroNT.tsr.txt	promoter-TSS (NM_011611)	promoter-TSS (NM_011611)	44	NR_027852	ENSMUSG00000017652	Cd40	Bp50|GP39|HIGM1|IGM|IMD3|T-BAM|TRAP|Tnfrsf5|p50	CD40 antigen	protein-coding	8.06237	8.75816	7.94982	10.1043	10.4251	10.4575	2.49803	2.5576e-08	x		x	x	x	x	-0.0736293	0.532863	chr20	46118242	46118391	+	x
Merged-chr2-101797517-2	chr2	101797402	101797632	+	72.8	tss-astroIL1b.tsr.txt|tss-astroNT.tsr.txt	5' UTR (NM_001083810, exon 1 of 9)	5' UTR (NM_001083810, exon 1 of 9)	190	NM_175181	ENSMUSG00000032841	Prr5l	2600010E01Rik|4833411O04Rik|Protor-2|Protor2	proline rich 5 like	protein-coding	5.43441	4.83968	5.32099	7.23119	7.08266	7.7455	3.06306	3.30329e-08	x		x	x	x	x	-1.11076	0.00337385	chr11	36376483	36376731	-	x
Merged-chr11-82016362-1	chr11	82016287	82016437	-	45.8	tss-astroIL1b.tsr.txt	Intergenic	Intergenic	-19215	NM_011333	ENSMUSG00000035385	Ccl2	HC11|JE|MCAF|MCP-1|MCP1|SMC-CF|Scya2|Sigje	chemokine (C-C motif) ligand 2	protein-coding	2.80168	2.29057	2.63674	5.6321	5.58028	4.98958	8.50692	3.85879e-08	x		x		x	x	na	na	chr17	34235633	34235780	-	x
Merged-chr9-66918790-1	chr9	66918715	66918865	+	93.5	tss-astroIL1b.tsr.txt	intron (NM_173413, intron 1 of 7)	intron (NM_173413, intron 1 of 7)	915	NM_173413	ENSMUSG00000036943	Rab8b	5930437D16|D330025I23Rik	RAB8B, member RAS oncogene family	protein-coding	3.42059	3.9232	4.33884	7.0206	6.76274	6.01881	4.23894	4.34362e-08	x		x	x		x	-1.19026	0.0038447	chr15	63190424	63190586	-
Merged-chr8-79150652-1	chr8	79150577	79150727	-	61.5	tss-astroIL1b.tsr.txt	intron (NM_178267, intron 8 of 14)	intron (NM_178267, intron 8 of 14)	97931	NM_026315	ENSMUSG00000031682	1700011L22Rik	-	RIKEN cDNA 1700011L22 gene	protein-coding	2.88907	2.28433	2.89819	5.48151	5.40604	6.45544	7.96589	4.34666e-08	x		x	x	x	x	na	na	chr4	145808492	145808642	+	x
Merged-chr3-142560560-2	chr3	142560485	142560635	+	159.25	tss-astroIL1b.tsr.txt|tss-astroNT.tsr.txt	5' UTR (NM_001289493, exon 1 of 11)	5' UTR (NM_001289493, exon 1 of 11)	204	NM_001289493	ENSMUSG00000028268	Gbp3	GBP-3|GBP-4|Gbp4	guanylate binding protein 3	protein-coding	6.21631	6.51979	5.89118	8.59026	8.38418	7.90632	2.72018	4.63809e-08	x		x	x	x	x	-0.24457	0.329635
Merged-chr7-30422200-2	chr7	30422125	30422275	-	102.65	tss-astroIL1b.tsr.txt|tss-astroNT.tsr.txt	promoter-TSS (NM_001360907)	promoter-TSS (NM_001360907)	-206	NM_001360907	ENSMUSG00000036931	Nfkbid	I-kappa-B-delta|IkappaBNS|ikB-delta	nuclear factor of kappa light polypeptide gene enhancer in B cells inhibitor, delta	protein-coding	6.13636	5.83429	5.34171	7.97094	7.62668	7.92093	2.74749	5.37648e-08	x		x	x	x	x	-0.284095	0.326507	chr19	35899891	35900045	+	x
Merged-chr3-37313727-2	chr3	37313652	37313802	+	337.85	tss-astroIL1b.tsr.txt|tss-astroNT.tsr.txt	intron (NM_001255992, intron 1 of 1)	intron (NM_001255992, intron 1 of 1)	1173	NM_001255992	ENSMUSG00000051444	Bbs12	Gm1805|Gm407|Gm721	Bardet-Biedl syndrome 12 (human)	protein-coding	7.84765	7.45764	7.12185	9.69791	9.81986	9.0444	2.57747	5.5453e-08	x		x	x		x	-0.0744669	0.683235	chr4	122736261	122736411	+
Merged-chr5-144963502-1	chr5	144963427	144963577	-	54.2	tss-astroIL1b.tsr.txt	intron (NM_029438, intron 1 of 17)	intron (NM_029438, intron 1 of 17)	2328	NM_029438	ENSMUSG00000038780	Smurf1	4930431E10Rik|mKIAA1625	SMAD specific E3 ubiquitin protein ligase 1	protein-coding	2.95392	2.8325	2.77673	5.46256	5.58554	6.00272	6.28455	5.6849e-08	x		x		x	x	na	na	chr7	99141770	99141956	-
Merged-chr2-94044279-2	chr2	94044204	94044354	+	71.175	tss-astroIL1b.tsr.txt|tss-astroNT.tsr.txt	intron (NM_019657, intron 8 of 10)	intron (NM_019657, intron 8 of 10)	-33549	NM_026944	ENSMUSG00000040174	Alkbh3	1700108H04Rik|1810020C19Rik|Abh3|mABH3	alkB homolog 3, alpha-ketoglutarate-dependent dioxygenase	protein-coding	3.78884	4.22913	4.9	6.75556	6.70863	7.78057	4.06113	5.93472e-08	x		x	x		x	-0.155895	0.702943	chr11	43839512	43839708	-
Merged-chr14-25496480-2	chr14	25496363	25496598	+	47.3	tss-astroIL1b.tsr.txt|tss-astroNT.tsr.txt	intron (NM_183208, intron 1 of 23)	intron (NM_183208, intron 1 of 23)	37295	NM_183208	ENSMUSG00000007817	Zmiz1	E330020C23|Gm10397|I920194n01|Rai17|Zimp10	zinc finger, MIZ-type containing 1	protein-coding	4.49415	4.46535	4.74802	6.54055	6.81752	6.50799	3.14292	5.99785e-08	x		x	x	x	x	-0.821025	0.0325164	chr10	79111635	79111875	+	x
Merged-chr17-70742000-1	chr17	70741925	70742075	+	44.4	tss-astroIL1b.tsr.txt	intron (NM_001347414, intron 5 of 10)	RLTR14-int|LTR|ERV1	64000	NR_168098	ENSMUSG00000117231	Gm41609	-	predicted gene, 41609	ncRNA	2.7842	2.29687	2.62572	5.4338	5.52542	4.93793	8.40541	6.4066e-08	x		x		x	x	na	na
Merged-chr7-68712814-1	chr7	68712739	68712889	+	80.2	tss-astroIL1b.tsr.txt	Intergenic	Intergenic	36424	NM_025549	ENSMUSG00000042659	Arrdc4	2410003C09Rik	arrestin domain containing 4	protein-coding	4.37106	3.70225	3.14962	6.37018	6.20872	6.71478	4.31743	6.7281e-08	x		x	x	x	x	-0.677151	0.0671368	chr15	97998279	97998433	-
Merged-chr5-90876024-1	chr5	90875949	90876099	-	46.4	tss-astroIL1b.tsr.txt	Intergenic	Intergenic	-15221	NM_008176	ENSMUSG00000029380	Cxcl1	Fsp|Gro1|KC|Mgsa|N51|Scyb1|gro	chemokine (C-X-C motif) ligand 1	protein-coding	2.78107	2.2976	2.62365	5.5535	5.34113	4.95108	8.38754	6.97745e-08	x		x	x		x	-1.14494	0.00559529	chr4	74117329	74117495	+	x
Merged-chr19-21078027-1	chr19	21077952	21078102	+	72.2	tss-astroIL1b.tsr.txt	Intergenic	Intergenic	-26683	NR_126458	ENSMUSG00000118047	4930554I06Rik	-	RIKEN cDNA 4930554I06 gene	ncRNA	3.68288	2.59684	3.40863	5.6144	5.74367	6.8404	5.35233	7.1976e-08	x		x	x	x	x	na	na	chr9	72557596	72557785	-	x
Merged-chr16-84621346-1	chr16	84621271	84621421	-	76.2	tss-astroIL1b.tsr.txt	Intergenic	Intergenic	-58443	NR_040537		4930529L06Rik	-	RIKEN cDNA 4930529L06 gene	ncRNA	2.9501	2.39012	3.12689	5.63695	5.59242	5.94845	6.97576	7.67273e-08	x		x	x		x	na	na	chr21	25457236	25457427	-	x
Merged-chr9-43239059-1	chr9	43238984	43239134	+	46.2	tss-astroIL1b.tsr.txt	intron (NM_178644, intron 1 of 3)	intron (NM_178644, intron 1 of 3)	757	NM_178644	ENSMUSG00000032014	Oaf	D130038B21Rik|D9Ucla1	out at first homolog	protein-coding	3.13551	3.28825	3.54856	5.74868	5.6718	5.61296	4.49137	1.03873e-07	x		x	x	x	x	-1.09946	0.0101833	chr11	120211681	120211792	-	x
Merged-chrX-11665673-1	chrX	11665598	11665748	-	40.7	tss-astroIL1b.tsr.txt	Intergenic	Intergenic	337851	NM_001114529	ENSMUSG00000069038	H2al1j	EG236663|Gm4906	H2A histone family member L1J	protein-coding	2.76008	2.28784	2.60582	5.02979	4.98446	5.61645	8.3362	1.14633e-07	x		x		x	x	na	na	chrX	39689818	39690003	-	x
Merged-chr10-78137242-1	chr10	78137167	78137317	-	42.7	tss-astroIL1b.tsr.txt	Intergenic	Intergenic	32513	NM_001364646	ENSMUSG00000053329	Gatd3a	C21orf33|D10Jhu81e|ES1|Gatd3	glutamine amidotransferase like class 1 domain containing 3A	protein-coding	2.75605	2.27864	2.60051	5.45958	5.46198	4.72761	8.35475	1.1668e-07	x				x	x	na	na
Merged-chr7-135598142-1	chr7	135598067	135598217	+	52.7	tss-astroIL1b.tsr.txt	intron (NM_001316680, intron 1 of 20)	intron (NM_001316680, intron 1 of 20)	4661	NM_001316680	ENSMUSG00000041836	Ptpre	PTPe|PTPepsilon|RPTPepsilon	protein tyrosine phosphatase, receptor type, E	protein-coding	2.93838	2.39081	3.11729	5.89398	5.58387	5.51714	6.91616	1.21954e-07	x		x		x	x	na	na	chr10	127977814	127977992	+	x
Merged-chr16-49937847-1	chr16	49937772	49937922	-	54.4	tss-astroIL1b.tsr.txt	Intergenic	Intergenic	-17983	NR_153658		Gm19723	-	predicted gene, 19723	ncRNA	2.6991	2.14821	2.52471	5.72136	5.99897	4.20912	8.64321	1.24084e-07	x				x	x	na	na	chr3	108020614	108020754	+
Merged-chr7-128745275-1	chr7	128745200	128745350	-	175.6	tss-astroIL1b.tsr.txt	intron (NM_001029982, intron 1 of 18)	intron (NM_001029982, intron 1 of 18)	405	NM_001029982	ENSMUSG00000055319	Sec23ip	D7Ertd373e|p125	Sec23 interacting protein	protein-coding	5.36917	6.03591	5.25	7.77505	7.94322	7.53933	2.88874	1.44484e-07	x		x	x	x	x	-0.387254	0.183103	chr10	119892962	119893195	-	x
Merged-chr4-156200796-2	chr4	156200721	156200871	-	963.7	tss-astroIL1b.tsr.txt|tss-astroNT.tsr.txt	promoter-TSS (NM_015783)	promoter-TSS (NM_015783)	22	NM_015783	ENSMUSG00000035692	Isg15	G1p2|IGI15|IP17|Irfp|UCRP	ISG15 ubiquitin-like modifier	protein-coding	9.00422	9.5012	9.14075	11.1129	10.6277	11.4108	2.27488	1.5182e-07	x		x		x	x	-0.018166	0.776699	chr1	1013409	1013561	+	x
Merged-chr5-142949891-1	chr5	142949816	142949966	+	37.6	tss-astroIL1b.tsr.txt	Intergenic	Intergenic	-10464	NM_007984	ENSMUSG00000029581	Fscn1	Fan1|fascin-1	fascin actin-bundling protein 1	protein-coding	2.75488	2.31677	2.60998	5.05899	5.01236	5.23273	8.19371	1.72474e-07	x		x			x	na	na
Merged-chr7-43667767-1	chr7	43667692	43667842	+	45.6	tss-astroIL1b.tsr.txt	Intergenic	LTRIS_Mm|LTR|ERV1	-4264	NM_145582	ENSMUSG00000038888	Ctu1	Atpbd3	cytosolic thiouridylase subunit 1	protein-coding	2.71656	2.22158	2.55665	5.39546	5.73407	4.44206	8.41598	1.77664e-07	x		x			x	na	na
Merged-chr5-53995373-2	chr5	53995280	53995467	-	104.65	tss-astroIL1b.tsr.txt|tss-astroNT.tsr.txt	Intergenic	CpG	-3150	NM_001081103	ENSMUSG00000039156	Stim2	-	stromal interaction molecule 2	protein-coding	5.76868	5.75455	6.23644	8.058	8.13999	7.48592	2.65636	1.85226e-07	x		x	x	x	x	-1.07244	0.00293479	chr4	26857356	26857546	-	x
Merged-chr15-58034441-2	chr15	58034323	58034560	+	186.6	tss-astroIL1b.tsr.txt|tss-astroNT.tsr.txt	promoter-TSS (NM_029418)	promoter-TSS (NM_029418)	-147	NM_029418	ENSMUSG00000101892	9130401M01Rik	-	RIKEN cDNA 9130401M01 gene	protein-coding	7.09089	7.23798	7.29414	8.64203	8.86562	9.01269	2.08566	1.92696e-07	x		x	x	x	x	-1.35665	0.000776225	chr8	123241378	123242264	+	x
Merged-chr17-35866439-2	chr17	35866364	35866514	-	290.2	tss-astroIL1b.tsr.txt|tss-astroNT.tsr.txt	promoter-TSS (NM_175242)	promoter-TSS (NM_175242)	-176	NM_175242	ENSMUSG00000034595	Ppp1r18	2310014H01Rik	protein phosphatase 1, regulatory subunit 18	protein-coding	7.43308	7.07919	6.73944	9.80191	9.47071	8.49019	2.83934	2.1081e-07	x		x	x	x	x	-0.13114	0.501314	chr6	30686789	30686950	+	x
Merged-chr18-80713240-1	chr18	80713165	80713315	+	54.9	tss-astroIL1b.tsr.txt	promoter-TSS (NM_001164110)	promoter-TSS (NM_001164110)	-169	NM_198429	ENSMUSG00000033016	Nfatc1	2210017P03Rik|NF-ATc|NFAT2|NFATc|Nfatcb	nuclear factor of activated T cells, cytoplasmic, calcineurin dependent 1	protein-coding	3.41394	3.13121	3.91291	5.97283	5.57012	6.0232	4.30852	2.58998e-07	x		x	x		x	na	na	chr18	79395695	79395836	-	x
Merged-chr5-38560916-2	chr5	38560841	38560991	-	130.7	tss-astroIL1b.tsr.txt|tss-astroNT.tsr.txt	intron (NM_011715, intron 2 of 14)	intron (NM_011715, intron 2 of 14)	783	NM_011715	ENSMUSG00000005103	Wdr1	Aip1|D5Wsu185e|rede	WD repeat domain 1	protein-coding	6.4274	6.57096	6.40049	7.96529	8.18285	8.26296	2.19422	2.91391e-07	x		x	x		x	-0.204411	0.449924	chr4	10115793	10116035	-	x
Merged-chr18-80261734-2	chr18	80261622	80261846	+	47.255	tss-astroIL1b.tsr.txt|tss-astroNT.tsr.txt	intron (NM_001164424, intron 2 of 3)	intron (NM_001164424, intron 2 of 3)	5428	NM_001164421	ENSMUSG00000034006	Slc66a2	2310009N05Rik|4933425L21Rik|5730564E11Rik|Pqlc1	solute carrier family 66 member 2	protein-coding	4.88653	4.8618	4.39637	6.72809	6.86337	6.59684	2.98787	3.16998e-07	x		x	x	x	x	-1.1479	0.00511322
Merged-chr10-82860673-1	chr10	82860598	82860748	-	200.9	tss-astroIL1b.tsr.txt	intron (NM_001042513, intron 2 of 14)	CpG	332	NM_001042514	ENSMUSG00000020250	Txnrd1	TR|TR1|TrxR1	thioredoxin reductase 1	protein-coding	6.29854	5.40288	6.03544	8.09033	8.1606	7.64001	2.71525	3.6069e-07	x		x	x		x	-0.201919	0.485839	chr12	104289003	104289311	-	x
Merged-chr11-83534710-1	chr11	83534635	83534785	-	48.2	tss-astroIL1b.tsr.txt	Intergenic	Intergenic	-4192	NM_013653	ENSMUSG00000035042	Ccl5	MuRantes|RANTES|SISd|Scya5|TCP228	chemokine (C-C motif) ligand 5	protein-coding	2.71598	2.28855	2.57429	4.87932	5.37756	4.73903	8.13956	3.6069e-07	x		x	x	x	x	na	na	chr17	35889986	35890151	-	x
Merged-chr4-86874202-2	chr4	86874097	86874308	-	114.65	tss-astroIL1b.tsr.txt|tss-astroNT.tsr.txt	promoter-TSS (NM_001290541)	promoter-TSS (NM_001290541)	-212	NM_001290541	ENSMUSG00000038007	Acer2	2410116I05Rik|Asah3l|CRG-L1|maCER2	alkaline ceramidase 2	protein-coding	5.87192	6.13644	5.08929	7.68005	7.91324	8.22211	2.90117	3.63225e-07	x		x	x	x	x	-0.543283	0.0721796	chr9	19408650	19408876	-	x
Merged-chr13-42049601-2	chr13	42049525	42049678	+	74.65	tss-astroIL1b.tsr.txt|tss-astroNT.tsr.txt	Intergenic	CpG	-2420	NM_007772	ENSMUSG00000021366	Hivep1	Cryabp1	human immunodeficiency virus type I enhancer binding protein 1	protein-coding	4.06902	4.30945	5.40263	7.22817	6.96305	7.74765	3.70367	3.873e-07	x		x	x		x	-0.598235	0.0672339	chr6	12009011	12009196	+	x
Merged-chr15-89172403-1	chr15	89172328	89172478	-	51.6	tss-astroIL1b.tsr.txt	intron (NM_138749, intron 1 of 37)	intron (NM_138749, intron 1 of 37)	1548	NM_001159521	ENSMUSG00000036606	Plxnb2	Debt|plexin-B2	plexin B2	protein-coding	3.18009	3.32158	3.793	5.82821	5.80491	5.56803	4.24536	3.92217e-07	x		x		x	x	na	na
Merged-chr19-7039332-1	chr19	7039257	7039407	-	66.4	tss-astroIL1b.tsr.txt	intron (NM_016737, intron 1 of 13)	intron (NM_016737, intron 1 of 13)	694	NM_016737	ENSMUSG00000024966	Stip1	Hop|Sti1|p60	stress-induced phosphoprotein 1	protein-coding	3.03818	2.45179	3.59048	5.5237	5.85696	6.2128	5.61653	4.05536e-07	x		x			x	-1.3726	0.00114256	chr11	64187065	64187207	+
Merged-chr17-27557502-2	chr17	27557427	27557577	+	78.35	tss-astroIL1b.tsr.txt|tss-astroNT.tsr.txt	intron (NM_016660, intron 1 of 4)	CpG-6152	849	NM_001166476	ENSMUSG00000078249	Hmga1b	Hmga1-rs1|Hmgi-rs1	high mobility group AT-hook 1B	protein-coding	5.24481	5.71788	5.36705	7.16851	7.49941	7.42466	2.63072	4.23407e-07	x			x		x	-0.0611919	0.922325	chr6	34237784	34237919	+
Merged-chr2-166711621-1	chr2	166711546	166711696	-	102.9	tss-astroIL1b.tsr.txt	intron (NM_177782, intron 1 of 39)	intron (NM_177782, intron 1 of 39)	2211	NM_177782	ENSMUSG00000039621	Prex1	G630042G04|P-REX1|Setd6	phosphatidylinositol-3,4,5-trisphosphate-dependent Rac exchange factor 1	protein-coding	5.16977	4.12521	4.74102	6.70544	6.82327	7.1977	3.26335	4.34237e-07	x		x			x	-0.123514	0.819646	chr20	48824965	48824984	-
Merged-chr12-80260781-1	chr12	80260706	80260856	-	66.2	tss-astroIL1b.tsr.txt	promoter-TSS (NM_001379076)	promoter-TSS (NM_001379076)	-418	NM_001379075	ENSMUSG00000015143	Actn1	3110023F10Rik|Actn1a	actinin, alpha 1	protein-coding	4.32769	3.74828	4.276	6.15371	6.01877	6.38178	3.433	5.01637e-07	x		x	x		x	-0.698546	0.0641141	chr14	68979646	68979785	-	x
Merged-chr9-57974413-1	chr9	57974338	57974488	-	38.5	tss-astroIL1b.tsr.txt	Intergenic	Intergenic	-23611	NM_001346787	ENSMUSG00000032323	Cyp11a1	Cyp11a|Cypxia1|D9Ertd411e|P450scc|Scc|cscc	cytochrome P450, family 11, subfamily a, polypeptide 1	protein-coding	2.68941	2.25932	2.54723	4.55356	4.85528	5.46214	8.13883	5.12365e-07	x		x			x	na	na	chr15	74396624	74396798	+	x
Merged-chr11-4336550-1	chr11	4336475	4336625	+	47.8	tss-astroIL1b.tsr.txt	Intergenic	Intergenic	51082	NR_166830		Gm11958	-	predicted gene 11958	ncRNA	3.04936	2.3295	2.66392	4.97189	5.21632	5.79342	7.4812	5.29178e-07	x		x	x		x	na	na	chr22	30185909	30186076	-
Merged-chr9-64050984-1	chr9	64050909	64051059	+	33.8	tss-astroIL1b.tsr.txt	intron (NR_040713, intron 1 of 2)	MLT1B|LTR|ERVL-MaLR	1155	NR_040713		1110036E04Rik	-	RIKEN cDNA 1110036E04 gene	ncRNA	2.69615	2.27851	2.55732	4.54458	4.94278	5.3143	8.0905	5.33471e-07	x		x			x	na	na	chr15	66672580	66672729	-
Merged-chr8-33929245-1	chr8	33929170	33929320	-	116.9	tss-astroIL1b.tsr.txt	intron (NM_001042675, intron 1 of 6)	intron (NM_001042675, intron 1 of 6)	618	NM_001042674	ENSMUSG00000031586	Rbpms	2010300K22Rik|2700019M19Rik|RBP-MS|hermes	RNA binding protein gene with multiple splicing	protein-coding	4.31144	4.01257	5.29428	7.00963	6.93459	7.30751	3.52933	5.37818e-07	x		x	x	x	x	-0.894522	0.0161122	chr8	30385389	30385542	+	x
Merged-chr10-37334163-1	chr10	37334088	37334238	+	33.6	tss-astroIL1b.tsr.txt	Intergenic	Intergenic	191693	NR_166106		5930403N24Rik	Gm16524	RIKEN cDNA 5930403N24 gene	ncRNA	2.70716	2.30947	2.57377	4.69509	4.95042	5.04283	8.01214	5.52482e-07	x					x	na	na	chr6	113634927	113635066	-
Merged-chr8-33929358-1	chr8	33929283	33929433	+	59.1	tss-astroIL1b.tsr.txt	intron (NM_001042675, intron 1 of 6)	intron (NM_001042675, intron 1 of 6)	505	NM_001042674	ENSMUSG00000031586	Rbpms	2010300K22Rik|2700019M19Rik|RBP-MS|hermes	RNA binding protein gene with multiple splicing	protein-coding	3.45286	3.72923	3.64665	6.02886	6.0502	5.45387	3.98526	5.56011e-07	x		x	x	x	x	-0.298889	0.522567	chr8	30385230	30385425	-	x
Merged-chr13-45837669-1	chr13	45837594	45837744	-	32.7	tss-astroIL1b.tsr.txt	intron (NM_001199304, intron 3 of 6)	intron (NM_001199304, intron 3 of 6)	127322	NM_001199305	ENSMUSG00000046876	Atxn1	2900016G23Rik|Atx1|Gm10786|Sca1	ataxin 1	protein-coding	2.69896	2.29995	2.56527	5.16694	4.73259	4.75578	8.01254	6.22754e-07	x		x		x	x	na	na	chr6	16637658	16637802	-
Merged-chr7-118481652-1	chr7	118481577	118481727	+	56.9	tss-astroIL1b.tsr.txt	Intergenic	Intergenic	10323	NM_001033380	ENSMUSG00000095115	Itpripl2	C130081G24|E030018N11Rik	inositol 1,4,5-triphosphate receptor interacting protein-like 2	protein-coding	3.07544	2.6329	3.72008	5.55245	5.76475	6.10124	5.09639	6.61013e-07	x		x		x	x	na	na	chr16	19128460	19128541	-
Merged-chr16-35869379-1	chr16	35869304	35869454	+	55.3	tss-astroIL1b.tsr.txt	intron (NM_001039530, intron 1 of 16)	intron (NM_001039530, intron 1 of 16)	2003	NM_001039530	ENSMUSG00000034422	Parp14	1600029O10Rik|ARTD8|CoaSt6|mKIAA1268	poly (ADP-ribose) polymerase family, member 14	protein-coding	4.32643	3.60357	3.47258	6.09722	5.79055	6.23999	3.82796	6.75679e-07	x		x	x	x	x	-1.06783	0.0124228	chr3	122682668	122683170	-
Merged-chr6-52825890-1	chr6	52825815	52825965	+	55.3	tss-astroIL1b.tsr.txt	intron (NM_173406, intron 2 of 4)	intron (NM_173406, intron 2 of 4)	83730	NM_001168277	ENSMUSG00000063568	Jazf1	C820002C15|Jaz1|Tip27	JAZF zinc finger 1	protein-coding	3.66433	3.32069	2.93335	6.22856	5.83917	5.16233	4.64662	6.78236e-07	x		x	x		x	-1.14216	0.00842939
Merged-chr16-11018334-1	chr16	11018259	11018409	-	52.4	tss-astroIL1b.tsr.txt	Intergenic	Intergenic	9436	NR_040518		Gm4262	-	predicted gene 4262	ncRNA	2.89093	2.81211	2.7319	5.15068	5.25273	5.69854	6.00922	7.25351e-07	x		x			x	na	na
Merged-chr5-35755282-1	chr5	35755207	35755357	-	43.8	tss-astroIL1b.tsr.txt	Intergenic	Intergenic	-2598	NM_001177700	ENSMUSG00000029095	Ablim2	C230091L11	actin-binding LIM protein 2	protein-coding	3.15601	2.86283	2.96708	5.51243	5.6591	4.73826	5.21255	7.74492e-07	x		x			x	na	na	chr4	8161838	8161970	+
Merged-chr3-107775858-1	chr3	107775783	107775933	-	40.4	tss-astroIL1b.tsr.txt	Intergenic	Intergenic	-15389	NM_001113529	ENSMUSG00000014599	Csf1	BAP025|Csfm|MCSF|Mhdabap25|op	colony stimulating factor 1 (macrophage)	protein-coding	2.77689	2.43388	2.62512	4.97155	4.93916	5.6121	7.39991	8.30029e-07	x		x		x	x	na	na	chr1	109892769	109892913	+	x
Merged-chr15-83565747-1	chr15	83565672	83565822	+	54.4	tss-astroIL1b.tsr.txt	intron (NM_009775, intron 1 of 3)	intron (NM_009775, intron 1 of 3)	2174	NM_009775	ENSMUSG00000041736	Tspo	Bzrp|IBP|PBR|Tspo1	translocator protein	protein-coding	3.59691	2.62826	3.20857	5.82019	5.92046	5.0811	5.08729	8.42785e-07	x		x	x	x	x	na	na	chr22	43155969	43156097	+
Merged-chr7-67953117-1	chr7	67953042	67953192	+	103.6	tss-astroIL1b.tsr.txt	intron (NM_010513, intron 1 of 20)	CpG-13221	860	NM_010513	ENSMUSG00000005533	Igf1r	A330103N21Rik|CD221|D930020L01|IGF-1R|hyft	insulin-like growth factor I receptor	protein-coding	4.85464	4.47065	5.16961	7.43432	6.98871	6.46026	3.15389	8.49004e-07	x		x	x		x	-0.710006	0.044116	chr15	98649765	98649922	+
Merged-chr4-156200938-2	chr4	156200863	156201013	+	131.2	tss-astroIL1b.tsr.txt|tss-astroNT.tsr.txt	promoter-TSS (NM_015783)	promoter-TSS (NM_015783)	-120	NM_015783	ENSMUSG00000035692	Isg15	G1p2|IGI15|IP17|Irfp|UCRP	ISG15 ubiquitin-like modifier	protein-coding	6.52738	6.59296	6.01913	8.01497	8.15575	8.27234	2.28916	8.74033e-07	x		x		x	x	-0.119957	0.698801	chr1	1013263	1013417	-	x
Merged-chr17-34606354-1	chr17	34606279	34606429	-	50.5	tss-astroIL1b.tsr.txt	intron (NM_001163379, intron 1 of 6)	intron (NM_001163379, intron 1 of 6)	493	NM_001163379	ENSMUSG00000034254	Agpat1	1-AGP|1-AGPAT	1-acylglycerol-3-phosphate O-acyltransferase 1 (lysophosphatidic acid acyltransferase, alpha)	protein-coding	2.81371	2.40504	2.83836	5.86438	5.84943	4.47191	6.94671	8.7967e-07	x		x			x	na	na	chr6	32175550	32175696	+
Merged-chr17-47925277-2	chr17	47925202	47925352	+	115.7	tss-astroIL1b.tsr.txt|tss-astroNT.tsr.txt	promoter-TSS (NM_001110825)	promoter-TSS (NM_001110825)	-645	NM_001110824	ENSMUSG00000023991	Foxp4	1200010K03Rik|2310007G05Rik|mFKHLA	forkhead box P4	protein-coding	4.57729	5.41689	6.01753	7.48092	7.79452	8.4124	3.31921	9.14014e-07	x		x	x	x	x	-0.779559	0.0170397	chr6	41545666	41545803	-	x
Merged-chr19-4135533-1	chr19	4135458	4135608	-	51.1	tss-astroIL1b.tsr.txt	3' UTR (NM_144532, exon 6 of 6)	3' UTR (NM_144532, exon 6 of 6)	4076	NM_144532	ENSMUSG00000024842	Cabp4	2410038D05Rik	calcium binding protein 4	protein-coding	2.67087	2.27832	2.5392	4.77255	4.48104	5.19275	7.97513	9.82115e-07	x		x		x	x	na	na	chr11	67459049	67459071	+
Merged-chr6-135065431-2	chr6	135065356	135065506	-	86.15	tss-astroIL1b.tsr.txt|tss-astroNT.tsr.txt	promoter-TSS (NM_181444)	promoter-TSS (NM_181444)	-231	NM_181444	ENSMUSG00000046733	Gprc5a	Rai3|Raig1	G protein-coupled receptor, family C, group 5, member A	protein-coding	5.77637	4.64235	5.6569	7.50434	7.40903	7.81357	2.9637	1.02873e-06	x		x	x		x	-0.36279	0.23191	chr12	12891245	12891391	-	x
Merged-chr4-141142680-1	chr4	141142605	141142755	-	61.8	tss-astroIL1b.tsr.txt	Intergenic	Intergenic	-2884	NR_102343	ENSMUSG00000040842	Szrd1	1110022I03|D4Ertd22e	SUZ RNA binding domain containing 1	protein-coding	2.94622	3.11437	2.75516	6.51963	5.88331	4.73845	5.68671	1.04972e-06	x		x	x	x	x	na	na	chr1	16363202	16363344	+
Merged-chr11-51833543-1	chr11	51833468	51833618	-	51.1	tss-astroIL1b.tsr.txt	intron (NM_199299, intron 4 of 11)	intron (NM_199299, intron 4 of 11)	24125	NM_001357588	ENSMUSG00000020387	Jade2	1200017K05Rik|Phf15|mKIAA0239	jade family PHD finger 2	protein-coding	3.44044	3.43178	3.9278	5.82613	5.79944	5.55049	3.87183	1.057e-06	x					x	-0.262237	0.619561	chr5	134555011	134555180	+	x
Merged-chr19-9978031-1	chr19	9977956	9978106	+	34.7	tss-astroIL1b.tsr.txt	Intergenic	Intergenic	-2569	NR_073181	ENSMUSG00000024661	Fth1	FHC|Fth|HFt|MFH	ferritin heavy polypeptide 1	protein-coding	2.65043	2.24408	2.5151	4.96276	5.25691	4.23487	8.02787	1.105e-06	x		x		x	x	na	na	chr11	61972652	61972804	-	x	x	x
Merged-chr4-57780739-1	chr4	57780664	57780814	-	34.7	tss-astroIL1b.tsr.txt	intron (NM_001384150, intron 7 of 10)	RMER10B|LTR|ERVL	-64509	NM_009649	ENSMUSG00000038729	Pakap	53-H12|AA959716|AI649048|AKAP-2|AKAP-KL|Akap2|B130066I24|B230340M18Rik|Gm20459|PRKA2|Palm2|Palm2-Akap2|Palm2Akap2|Palm2akap2|R75368|pEN70	paralemmin A kinase anchor protein	protein-coding	2.65073	2.24668	2.51604	4.21043	5.1624	5.06376	8.01902	1.12923e-06	x					x	na	na
Merged-chr6-120927219-1	chr6	120927144	120927294	+	30.2	tss-astroIL1b.tsr.txt	Intergenic	Intergenic	-10395	NM_007544	ENSMUSG00000004446	Bid	2700049M22Rik	BH3 interacting domain death agonist	protein-coding	2.67609	2.31046	2.55195	4.81756	4.79664	4.62317	7.86506	1.20768e-06	x		x		x	x	na	na
Merged-chr8-110794646-1	chr8	110794571	110794721	-	82	tss-astroIL1b.tsr.txt	intron (NM_029646, intron 1 of 7)	intron (NM_029646, intron 1 of 7)	11278	NM_029646	ENSMUSG00000031750	Il34	2010004A03Rik	interleukin 34	protein-coding	2.86554	2.37221	3.05544	4.90705	5.53624	5.63268	6.64084	1.20979e-06	x		x	x	x	x	na	na	chr16	70590384	70590530	+	x
Merged-chr4-119661100-1	chr4	119661025	119661175	-	31.5	tss-astroIL1b.tsr.txt	Intergenic	Intergenic	-2155	NM_008191	ENSMUSG00000032978	Guca2b	Gcap2|Ugn	guanylate cyclase activator 2b (retina)	protein-coding	2.66656	2.29024	2.53947	4.42962	4.86026	4.99149	7.90766	1.22729e-06	x		x	x	x	x	na	na	chr1	42151052	42151210	+
Merged-chr7-19920475-1	chr7	19920400	19920550	-	54.9	tss-astroIL1b.tsr.txt	intron (NM_027514, intron 1 of 7)	intron (NM_027514, intron 1 of 7)	668	NM_027514	ENSMUSG00000040511	Pvr	3830421F03Rik|CD155|D7Ertd458e|HVED|PVS|Taa1|Tage4|mE4|necl-5	poliovirus receptor	protein-coding	4.04917	3.10984	3.76892	5.74858	5.85485	5.9983	3.99347	1.26403e-06	x		x	x		x	na	na
Merged-chr9-111119309-2	chr9	111119234	111119384	-	94.2	tss-astroIL1b.tsr.txt|tss-astroNT.tsr.txt	intron (NM_027742, intron 1 of 13)	intron (NM_027742, intron 1 of 13)	1185	NM_001374664	ENSMUSG00000032497	Lrrfip2	5133400F20Rik	leucine rich repeat (in FLII) interacting protein 2	protein-coding	5.66359	5.86403	5.81341	7.78155	7.79005	7.15893	2.47969	1.27162e-06	x		x	x		x	-0.190365	0.554647	chr3	37174871	37175013	+
Merged-chr7-67952954-2	chr7	67952879	67953029	-	63.35	tss-astroIL1b.tsr.txt|tss-astroNT.tsr.txt	intron (NM_010513, intron 1 of 20)	CpG-13221	697	NM_010513	ENSMUSG00000005533	Igf1r	A330103N21Rik|CD221|D930020L01|IGF-1R|hyft	insulin-like growth factor I receptor	protein-coding	5.17953	4.82233	5.02531	7.37601	7.30036	6.35191	2.99478	1.34762e-06	x		x	x		x	-0.135686	0.773946	chr15	98649602	98649752	-
Merged-chr3-103846207-1	chr3	103846132	103846282	+	28.9	tss-astroIL1b.tsr.txt	intron (NM_001142960, intron 3 of 3)	LTRIS_Mm|LTR|ERV1	13511	NM_001142959	ENSMUSG00000044165	Bcl2l15	Bfk|Gm566	BCLl2-like 15	protein-coding	2.66414	2.30663	2.5424	4.81786	4.56322	4.72047	7.82474	1.55315e-06	x		x		x	x	na	na
Merged-chr4-150707539-1	chr4	150707464	150707614	+	81.3	tss-astroIL1b.tsr.txt	Intergenic	Intergenic	-55365	NM_173774	ENSMUSG00000039838	Slc45a1	C230078B22|Dnb5	solute carrier family 45, member 1	protein-coding	3.71117	4.6296	4.16461	6.58774	6.31423	6.70368	3.53015	1.58278e-06	x		x	x	x	x	-0.792819	0.037864	chr1	8211871	8212023	-	x
Merged-chr15-103365826-1	chr15	103365751	103365901	+	54.4	tss-astroIL1b.tsr.txt	intron (NM_001314041, intron 1 of 30)	intron (NM_001314041, intron 1 of 30)	965	NM_001314041	ENSMUSG00000000555	Itga5	Cd49e|Fnra|VLA5	integrin alpha 5 (fibronectin receptor alpha)	protein-coding	2.98436	2.85835	3.42838	6.08359	5.96866	4.58085	5.06239	1.62333e-06	x		x	x		x	na	na	chr12	54418405	54418566	+	x
Merged-chr15-80024521-2	chr15	80024414	80024628	+	64.8	tss-astroIL1b.tsr.txt|tss-astroNT.tsr.txt	Intergenic	Intergenic	-9544	NM_011057	ENSMUSG00000000489	Pdgfb	PDGF-2|PDGF-B|Sis|c-sis	platelet derived growth factor, B polypeptide	protein-coding	4.64012	5.30734	5.08336	7.26911	7.24218	6.66452	2.89705	1.62357e-06	x		x	x		x	-1.29825	0.00130904	chr22	39253543	39253789	+	x
Merged-chr2-167421405-1	chr2	167421330	167421480	-	880.4	tss-astroIL1b.tsr.txt	promoter-TSS (NM_001304542)	promoter-TSS (NM_001304542)	-305	NM_001304542	ENSMUSG00000039463	Slc9a8	1200006P13Rik|6430709P13Rik|NHE-8|NHE8	solute carrier family 9 (sodium/hydrogen exchanger), member 8	protein-coding	7.82035	8.19141	8.05075	9.34549	9.87041	10.8124	2.63556	1.65475e-06	x		x	x		x	-0.999467	0.00253936	chr20	49812481	49812632	-	x
Merged-chr9-14381801-2	chr9	14381684	14381919	-	88.85	tss-astroIL1b.tsr.txt|tss-astroNT.tsr.txt	promoter-TSS (NM_028013)	promoter-TSS (NM_028013)	-559	NM_028013	ENSMUSG00000037419	Endod1	2210414F18Rik|2310067E08Rik	endonuclease domain containing 1	protein-coding	6.16914	5.42723	5.55167	7.90275	7.69955	7.30629	2.6084	1.66951e-06	x		x	x	x	x	-1.15232	0.0022939	chr11	95088751	95089003	+
Merged-chr16-13987083-2	chr16	13987008	13987158	+	112.6	tss-astroIL1b.tsr.txt|tss-astroNT.tsr.txt	promoter-TSS (NM_001270718)	promoter-TSS (NM_001270718)	-216	NM_001270718		Ifitm7	4933438K12Rik|Mil4	interferon induced transmembrane protein 7	protein-coding	6.15346	5.10382	5.07732	7.44749	7.48895	8.64888	3.28646	1.76195e-06	x		x	x		x	-0.854265	0.0107111	chr16	15434880	15435033	+	x
Merged-chr10-67537870-2	chr10	67537795	67537945	+	61.85	tss-astroIL1b.tsr.txt|tss-astroNT.tsr.txt	promoter-TSS (NM_010118)	promoter-TSS (NM_010118)	0	NM_001373987	ENSMUSG00000037868	Egr2	Egr-2|Krox-20|Krox20|NGF1-B|Zfp-25|Zfp-6	early growth response 2	protein-coding	3.89093	4.82653	5.14252	7.23916	7.03922	6.79892	3.32536	2.01015e-06	x		x	x	x	x	-0.170474	0.693116	chr10	62816287	62816439	-	x
Merged-chr19-29251195-1	chr19	29251120	29251270	-	207.1	tss-astroIL1b.tsr.txt	promoter-TSS (NM_001048177)	promoter-TSS (NM_001048177)	-608	NM_001048177	ENSMUSG00000024789	Jak2	Fd17	Janus kinase 2	protein-coding	5.95869	6.28537	6.40766	7.73798	7.86296	8.36138	2.35589	2.06523e-06	x		x	x	x	x	-0.614081	0.0374909	chr9	4984432	4984706	-	x
Merged-chr2-84937651-1	chr2	84937576	84937726	+	187.5	tss-astroIL1b.tsr.txt	5' UTR (NM_021398, exon 2 of 13)	5' UTR (NM_021398, exon 2 of 13)	1005	NM_021398	ENSMUSG00000027074	Slc43a3	Eeg1|SEEEG-1	solute carrier family 43, member 3	protein-coding	5.14699	3.61856	5.53882	7.79992	7.89965	7.25432	3.69918	2.25182e-06	x		x	x	x	x	-0.506897	0.0933224	chr11	57426132	57426303	-	x
Merged-chr4-133240786-2	chr4	133240709	133240864	+	132.1	tss-astroIL1b.tsr.txt|tss-astroNT.tsr.txt	promoter-TSS (NM_016693)	promoter-TSS (NM_016693)	-32	NM_016693	ENSMUSG00000028862	Map3k6	Ask2|MAPKKK6|MEKK6	mitogen-activated protein kinase kinase kinase 6	protein-coding	6.80008	6.53278	6.49998	8.11835	8.05249	8.33996	2.04824	2.36315e-06	x		x	x		x	-0.227201	0.398145	chr1	27366871	27367027	-	x
Merged-chr3-123138386-1	chr3	123138311	123138461	-	27.5	tss-astroIL1b.tsr.txt	intron (NM_080451, intron 1 of 4)	intron (NM_080451, intron 1 of 4)	97763	NM_080451	ENSMUSG00000050315	Synpo2	1110069I04Rik|2310068J10Rik|9530006G20Rik|Myo	synaptopodin 2	protein-coding	2.64169	2.29745	2.5239	4.78626	4.42604	4.65261	7.75842	2.38966e-06	x		x	x	x	x	na	na	chr4	119006432	119006582	+
Merged-chr11-80185106-1	chr11	80185031	80185181	-	47.5	tss-astroIL1b.tsr.txt	intron (NR_157298, intron 1 of 3)	RLTR30D_MM|LTR|ERV1	1237	NM_028019	ENSMUSG00000020707	Rnf135	0610037N03Rik|2410006N06Rik|Riplet|U 2-3-0	ring finger protein 135	protein-coding	3.77797	2.90384	3.26445	5.75107	5.76573	5.10893	4.45497	2.4013e-06	x		x			x	na	na
Merged-chr17-27547277-2	chr17	27547147	27547408	-	66.05	tss-astroIL1b.tsr.txt|tss-astroNT.tsr.txt	Intergenic	Intergenic	-9297	NM_001166543	ENSMUSG00000046711	Hmga1	Hmga1a|Hmga1b|Hmgi|Hmgiy|Hmgy	high mobility group AT-hook 1	protein-coding	3.57857	5.01318	3.91356	7.18542	7.04192	7.10432	3.99581	2.50106e-06	x		x	x	x	x	-0.846816	0.0206285	chr6	34224034	34224150	-	x	x
Merged-chr17-47923684-1	chr17	47923609	47923759	-	57.1	tss-astroIL1b.tsr.txt	intron (NM_028767, intron 1 of 16)	intron (NM_028767, intron 1 of 16)	948	NM_028767	ENSMUSG00000023991	Foxp4	1200010K03Rik|2310007G05Rik|mFKHLA	forkhead box P4	protein-coding	4.26135	3.75091	3.97011	6.12128	6.13919	5.6007	3.40668	2.50526e-06	x		x		x	x	-1.16182	0.00650673	chr6	41547318	41547447	+	x
Merged-chr4-131921722-1	chr4	131921647	131921797	+	41.6	tss-astroIL1b.tsr.txt	promoter-TSS (NM_001201367)	promoter-TSS (NM_001201367)	-49	NM_001201367	ENSMUSG00000070720	Tmem200b	EG623230	transmembrane protein 200B	protein-coding	2.78789	2.43634	2.8234	4.67869	5.00061	5.80848	6.67111	2.52906e-06	x		x	x		x	na	na	chr1	29121799	29121979	-
Merged-chr12-112798213-2	chr12	112798129	112798298	+	82	tss-astroIL1b.tsr.txt|tss-astroNT.tsr.txt	intron (NM_001378498, intron 1 of 9)	intron (NM_001378498, intron 1 of 9)	-2471	NM_001378499	ENSMUSG00000118667	Ahnak2	Gm1185|Gm72	AHNAK nucleoprotein 2	protein-coding	5.60053	5.53556	5.49628	6.84514	7.49779	7.84	2.64644	2.54787e-06	x		x	x	x	x	-0.196808	0.557669	chr14	104973562	104973716	+	x
Merged-chr9-46110824-1	chr9	46110749	46110899	+	28	tss-astroIL1b.tsr.txt	intron (NM_027498, intron 1 of 24)	intron (NM_027498, intron 1 of 24)	98004	NM_027498	ENSMUSG00000034135	Sik3	5730525O22Rik|9030204A07Rik|Qsk|SIK-3|mKIAA0999	SIK family kinase 3	protein-coding	2.63017	2.28393	2.51189	4.398	4.51151	4.91318	7.76391	2.65718e-06	x		x	x	x	x	na	na	chr11	116986291	116986328	-
Merged-chr19-5447898-1	chr19	5447823	5447973	+	147.6	tss-astroIL1b.tsr.txt	5' UTR (NM_010235, exon 1 of 4)	5' UTR (NM_010235, exon 1 of 4)	200	NM_010235	ENSMUSG00000024912	Fosl1	Fra1|fra-1	fos-like antigen 1	protein-coding	5.81377	5.46884	5.04805	7.74151	7.71018	6.87382	2.79252	2.8101e-06	x		x	x		x	-0.0789227	0.887009	chr11	65900317	65900462	-	x
Merged-chr3-67583278-2	chr3	67583198	67583358	+	34.595	tss-astroIL1b.tsr.txt|tss-astroNT.tsr.txt	intron (NM_025813, intron 1 of 15)	intron (NM_025813, intron 1 of 15)	510	NM_025813	ENSMUSG00000027775	Mfsd1	1200003O06Rik	major facilitator superfamily domain containing 1	protein-coding	4.3607	4.30536	4.1534	6.234	6.26502	5.90837	3.05615	2.83973e-06	x		x	x		x	-0.160981	0.799761	chr3	158802806	158803050	+	x
Merged-chr4-116175092-1	chr4	116175017	116175167	+	52.5	tss-astroIL1b.tsr.txt	TTS (NM_001099295)	TTS (NM_001099295)	1720	NM_001099295	ENSMUSG00000078593	P3r3urf	1700042G07Rik	Pik3r3 upstream reading frame	protein-coding	3.04967	2.74459	3.69302	5.62921	6.02329	5.17736	4.80053	2.88765e-06	x		x	x		x	-1.19916	0.00602858	chr1	46174529	46174728	-	x
Merged-chr9-50459844-1	chr9	50459769	50459919	+	28	tss-astroIL1b.tsr.txt	Intergenic	PB1|SINE|Alu	-34681	NM_029639	ENSMUSG00000032068	Plet1	0610037B23Rik|1600029D21Rik	placenta expressed transcript 1	protein-coding	2.62983	2.29253	2.51412	4.41183	4.81101	4.51808	7.7266	2.92718e-06	x		x			x	na	na	chr11	108669844	108669881	-
Merged-chr15-82148013-1	chr15	82147938	82148088	+	115.6	tss-astroIL1b.tsr.txt	intron (NM_033218, intron 1 of 18)	intron (NM_033218, intron 1 of 18)	744	NM_033218	ENSMUSG00000022463	Srebf2	SREBP-2|SREBP2|SREBP2gc|bHLHd2|lop13|nuc	sterol regulatory element binding factor 2	protein-coding	4.74523	4.79478	5.00858	6.42659	6.89404	6.62235	2.71199	3.08253e-06	x		x	x	x	x	-0.605864	0.0704002	chr22	41833845	41834000	+	x
Merged-chr6-83442712-1	chr6	83442637	83442787	-	59.3	tss-astroIL1b.tsr.txt	intron (NR_028382, intron 2 of 2)	intron (NR_028382, intron 2 of 2)	957	NR_028382	ENSMUSG00000051844	B230319C09Rik	-	RIKEN cDNA B230319C09 gene	ncRNA	4.11369	4.05807	4.42205	6.31569	5.99047	5.9679	3.13385	3.15278e-06	x		x			x	-0.58789	0.148726	chr2	74001328	74001452	+
Merged-chr2-31165282-1	chr2	31165207	31165357	+	42.7	tss-astroIL1b.tsr.txt	intron (NM_178760, intron 1 of 17)	intron (NM_178760, intron 1 of 17)	12966	NM_178760	ENSMUSG00000000194	Gpr107	9930033D15Rik|C530034M11|mKIAA1624	G protein-coupled receptor 107	protein-coding	3.0067	3.19887	3.18181	4.99513	5.66451	5.29308	4.57978	3.17035e-06	x		x			x	na	na
Merged-chr18-65328635-1	chr18	65328560	65328710	-	32.9	tss-astroIL1b.tsr.txt	intron (NM_001037294, intron 4 of 12)	MIRb|SINE|MIR	65253	NM_001037294	ENSMUSG00000032845	Alpk2	Gm549|Hak	alpha-kinase 2	protein-coding	2.61817	2.27431	2.50066	4.77208	4.2052	4.76194	7.747	3.18893e-06	x		x			x	na	na	chr18	58556342	58556498	-
Merged-chr16-91406897-1	chr16	91406822	91406972	-	20.3	tss-astroNT.tsr.txt	intron (NM_008349, intron 1 of 6)	intron (NM_008349, intron 1 of 6)	662	NM_008349	ENSMUSG00000022969	Il10rb	6620401D04Rik|CRF2-4|Crfb4|D16H21S58|D21S58h|IL-10R2|Il10r2	interleukin 10 receptor, beta	protein-coding	5.46121	5.55614	5.07556	7.76165	7.68199	6.65638	2.866	3.26919e-06	x		x	x	x	x	-0.744358	0.0269608	chr21	33267000	33267337	-	x
Merged-chr7-44851038-2	chr7	44850963	44851113	-	104.05	tss-astroIL1b.tsr.txt|tss-astroNT.tsr.txt	5' UTR (NM_001382480, exon 1 of 5)	5' UTR (NM_001382480, exon 1 of 5)	666	NM_001382483	ENSMUSG00000011096	Akt1s1	1110012J22Rik|Lobe|Lobel|PRAS40	AKT1 substrate 1 (proline-rich)	protein-coding	5.87971	6.21991	6.25283	7.5328	7.87413	7.93916	2.22002	3.48315e-06	x					x	-0.142623	0.669412
Merged-chr19-4943355-1	chr19	4943280	4943430	-	40.9	tss-astroIL1b.tsr.txt	promoter-TSS (NM_001347422)	promoter-TSS (NM_001347422)	-228	NM_001347422	ENSMUSG00000024901	Peli3	6030441F14Rik|A930011L17	pellino 3	protein-coding	3.02099	2.85913	3.55464	5.33917	5.16595	5.5239	4.58759	3.87826e-06	x		x	x	x	x	na	na	chr11	66466420	66466576	+	x
Merged-chr11-68091910-1	chr11	68091835	68091985	-	26.2	tss-astroIL1b.tsr.txt	intron (NM_018768, intron 6 of 7)	intron (NM_018768, intron 6 of 7)	125452	NM_001356314	ENSMUSG00000020903	Stx8	0610007H08Rik|1110002H11Rik|4930571E13Rik|CARB	syntaxin 8	protein-coding	2.61659	2.29514	2.50555	4.5435	4.62857	4.35711	7.65031	4.13425e-06	x		x			x	na	na	chr17	9389450	9389601	+	x
Merged-chr4-129035209-2	chr4	129035134	129035284	-	1260.85	tss-astroIL1b.tsr.txt|tss-astroNT.tsr.txt	Intergenic	L3|LINE|CR1	-22935	NM_001368763	ENSMUSG00000028793	Rnf19b	4930534K13Rik|4930555L03Rik|Ibrdc3	ring finger protein 19B	protein-coding	9.7654	9.85788	10.1131	11.481	11.0709	11.7574	1.8908	4.45808e-06	x		x	x	x	x	-0.0949951	0.25	chr1	32989414	32989562	+	x
Merged-chr7-28381660-1	chr7	28381585	28381735	+	268.2	tss-astroIL1b.tsr.txt	Intergenic	Intergenic	-2432	NM_011756	ENSMUSG00000044786	Zfp36	Gos24|Nup475|TIS11D|TISII|Tis11|Ttp|Zfp-36	zinc finger protein 36	protein-coding	6.78355	6.34772	6.86222	8.69573	8.36143	8.02824	2.22532	4.46228e-06	x		x	x		x	-0.168597	0.505692	chr19	39403355	39403587	-	x
Merged-chr11-104549826-1	chr11	104549751	104549901	+	95.8	tss-astroIL1b.tsr.txt	promoter-TSS (NM_010858)	promoter-TSS (NM_010858)	794	NM_001285988	ENSMUSG00000020687	Cdc27	APC3	cell division cycle 27	protein-coding	4.60775	5.29206	4.9039	6.97632	6.71537	6.94565	2.75218	4.59114e-06	x		x	x	x	x	-0.170517	0.707543	chr17	47188525	47188671	+	x
Merged-chr7-44835526-1	chr7	44835451	44835601	-	35.1	tss-astroIL1b.tsr.txt	promoter-TSS (NM_010215)	promoter-TSS (NM_010215)	-762	NM_010215	ENSMUSG00000074141	Il4i1	Fig1|Fig1-ps|H-4|H-46|H4|H46|LAAO|LAO|mIL4I1	interleukin 4 induced 1	protein-coding	2.83979	2.53101	3.03371	5.36451	4.86582	4.93192	5.84086	4.59316e-06	x		x		x	x	na	na
Merged-chr15-79348412-1	chr15	79348337	79348487	+	74.4	tss-astroIL1b.tsr.txt	promoter-TSS (NM_001304832)	promoter-TSS (NM_001304832)	10	NM_001304832	ENSMUSG00000042622	Maff	-	v-maf musculoaponeurotic fibrosarcoma oncogene family, protein F (avian)	protein-coding	3.53057	3.94668	4.01176	6.37558	6.2924	5.34368	3.724	4.83819e-06	x		x	x	x	x	-0.772573	0.0408082	chr22	38202923	38203110	+	x
Merged-chr6-113238522-1	chr6	113238447	113238597	-	67.3	tss-astroIL1b.tsr.txt	intron (NR_155432, intron 1 of 14)	intron (NR_155432, intron 1 of 14)	679	NR_155433	ENSMUSG00000030269	Mtmr14	1110061O04Rik	myotubularin related protein 14	protein-coding	4.13428	3.77076	4.67915	6.42232	6.14295	6.2522	3.28158	4.87656e-06	x		x	x	x	x	-0.866629	0.0319706	chr3	9650086	9650212	-
Merged-chr4-57725569-1	chr4	57725494	57725644	-	47.3	tss-astroIL1b.tsr.txt	intron (NM_001384150, intron 6 of 10)	intron (NM_001384150, intron 6 of 10)	-119679	NM_009649	ENSMUSG00000038729	Pakap	53-H12|AA959716|AI649048|AKAP-2|AKAP-KL|Akap2|B130066I24|B230340M18Rik|Gm20459|PRKA2|Palm2|Palm2-Akap2|Palm2Akap2|Palm2akap2|R75368|pEN70	paralemmin A kinase anchor protein	protein-coding	3.4875	2.41079	2.75278	5.11304	5.28938	5.8894	5.87545	5.32527e-06	x		x			x	na	na	chr9	109968199	109968341	-
Merged-chr3-145103930-2	chr3	145103855	145104005	-	40.095	tss-astroIL1b.tsr.txt|tss-astroNT.tsr.txt	Intergenic	Intergenic	-4824	NM_178697	ENSMUSG00000036960	Clca2	4732440A06|Clca5	chloride channel accessory 2	protein-coding	4.70339	4.59997	4.03917	6.28268	6.40607	6.42063	2.96451	5.38573e-06	x		x	x	x	x	-0.315951	0.454968	chr1	86420548	86420694	+
Merged-chr7-19822923-2	chr7	19822837	19823009	+	217.25	tss-astroIL1b.tsr.txt|tss-astroNT.tsr.txt	promoter-TSS (NM_033601)	promoter-TSS (NM_033601)	-168	NM_033601	ENSMUSG00000053175	Bcl3	Bcl-3	B cell leukemia/lymphoma 3	protein-coding	6.95064	6.88617	7.35809	8.25414	9.01567	9.2433	2.31977	5.49058e-06	x		x			x	-0.328261	0.164616	chr19	44748545	44748625	-	x
Merged-chr10-37228173-1	chr10	37228098	37228248	+	34.2	tss-astroIL1b.tsr.txt	Intergenic	Intergenic	85703	NR_166106		5930403N24Rik	Gm16524	RIKEN cDNA 5930403N24 gene	ncRNA	2.86794	2.75164	3.05872	5.36157	4.94009	4.7188	5.15954	5.66028e-06	x		x	x		x	na	na	chr6	113763910	113764079	-	x
Merged-chr9-69457723-1	chr9	69457648	69457798	-	54.9	tss-astroIL1b.tsr.txt	TTS (NR_037296)	TTS (NR_037296)	779	NR_037296	ENSMUSG00000093042	Mir3109	mir-3109|mmu-mir-3109	microRNA 3109	ncRNA	4.33834	3.63877	3.85516	6.06931	6.04953	5.58001	3.40993	6.38528e-06	x		x	x		x	-0.569072	0.176366
Merged-chr5-96804641-2	chr5	96804566	96804716	+	174.9	tss-astroIL1b.tsr.txt|tss-astroNT.tsr.txt	intron (NM_013470, intron 2 of 12)	intron (NM_013470, intron 2 of 12)	11256	NM_013470	ENSMUSG00000029484	Anxa3	Anx3	annexin A3	protein-coding	6.67563	6.51066	7.10081	8.51499	8.10946	9.1107	2.39146	6.84602e-06	x		x	x		x	-0.123344	0.632939	chr4	78560811	78560985	+	x
Merged-chr19-5560019-1	chr19	5559944	5560094	+	26	tss-astroIL1b.tsr.txt	intron (NM_019935, intron 1 of 3)	CpG	556	NM_019935	ENSMUSG00000024922	Ovol1	Ovo1|movo1	ovo like zinc finger 1	protein-coding	2.58441	2.27799	2.47797	4.45892	4.60148	4.16798	7.5702	7.24527e-06	x		x			x	na	na	chr11	65787635	65787826	-
Merged-chr17-35202687-1	chr17	35202612	35202762	+	34	tss-astroIL1b.tsr.txt	promoter-TSS (NM_013693)	promoter-TSS (NM_013693)	-680	NM_013693	ENSMUSG00000024401	Tnf	DIF|TNF-a|TNF-alpha|TNFSF2|TNFalpha|Tnfa|Tnfsf1a|Tnlg1f	tumor necrosis factor	protein-coding	2.44239	2.01394	2.303	5.41351	4.89999	3.20019	8.04419	7.26325e-06	x		x			x	na	na	chr6	31574817	31574985	-
Merged-chr1-82840559-1	chr1	82840484	82840634	-	30.2	tss-astroIL1b.tsr.txt	intron (NM_010472, intron 1 of 12)	intron (NM_010472, intron 1 of 12)	1099	NM_001347077	ENSMUSG00000026159	Agfg1	C130049H11Rik|D730048C23Rik|Hrb|RAB|Rip	ArfGAP with FG repeats 1	protein-coding	2.50776	2.13415	2.38273	4.90582	4.98841	3.52502	7.83531	7.55772e-06	x		x		x	x	na	na	chr2	227473374	227473535	-
Merged-chr10-127288168-2	chr10	127288093	127288243	+	57.9	tss-astroIL1b.tsr.txt|tss-astroNT.tsr.txt	intron (NM_001379571, intron 1 of 12)	intron (NM_001379571, intron 1 of 12)	713	NM_001379571	ENSMUSG00000025409	Mbd6	D10Wsu93e	methyl-CpG binding domain protein 6	protein-coding	4.64266	4.98402	4.67676	7.33578	7.06267	6.01244	3.11204	7.61813e-06	x					x	-0.438395	0.202293	chr12	57523466	57523617	-
Merged-chr11-86618802-1	chr11	86618727	86618877	+	36.5	tss-astroIL1b.tsr.txt	intron (NM_001379041, intron 7 of 8)	intron (NM_001379041, intron 7 of 8)	12261	NR_168619	ENSMUSG00000083992	Gm11478	-	predicted gene 11478	pseudo	2.84269	2.80959	2.88361	5.08165	5.2845	4.56485	5.25933	7.65584e-06	x		x	x	x	x	na	na
Merged-chr4-133614316-1	chr4	133614241	133614391	-	47.8	tss-astroIL1b.tsr.txt	intron (NM_001017968, intron 3 of 7)	intron (NM_001017968, intron 3 of 7)	-12148	NM_018754	ENSMUSG00000047281	Sfn	14-3-3|Er|Mme1|Ywhas	stratifin	protein-coding	3.94219	3.84954	3.57567	5.73954	5.72709	5.53625	3.38813	7.98648e-06	x		x	x	x	x	-0.740744	0.07449	chr1	26849709	26849902	+	x
Merged-chr19-24174066-2	chr19	24173991	24174141	-	981.7	tss-astroIL1b.tsr.txt|tss-astroNT.tsr.txt	5' UTR (NM_001198985, exon 1 of 23)	5' UTR (NM_001198985, exon 1 of 23)	123	NM_001198985	ENSMUSG00000024812	Tjp2	ZO-2	tight junction protein 2	protein-coding	9.33659	9.81246	9.41354	10.763	11.199	11.0313	1.80151	8.25242e-06	x		x	x		x	-0.094083	0.323892	chr9	69174183	69174396	+	x
Merged-chr11-78887017-1	chr11	78886942	78887092	-	24.9	tss-astroIL1b.tsr.txt	Intergenic	Intergenic	-33770	NM_010927	ENSMUSG00000020826	Nos2	MAC-NOS|NOS-II|Nos-2|Nos2a|i-NOS|iNOS	nitric oxide synthase 2, inducible	protein-coding	2.54589	2.22457	2.43539	4.20693	4.06297	4.89716	7.61945	9.20768e-06	x		x	x		x	na	na
Merged-chr11-88069223-2	chr11	88069148	88069298	+	273.45	tss-astroIL1b.tsr.txt|tss-astroNT.tsr.txt	intron (NM_016686, intron 1 of 5)	CpG	944	NM_016686	ENSMUSG00000018377	Vezf1	db1	vascular endothelial zinc finger 1	protein-coding	7.03956	6.32575	7.82067	9.18357	9.02755	9.66551	2.65706	9.5131e-06	x		x	x	x	x	-0.0181904	0.960624	chr17	57987169	57987296	-	x
Merged-chr2-52732243-1	chr2	52732168	52732318	+	29.8	tss-astroIL1b.tsr.txt	intron (NM_019667, intron 1 of 13)	intron (NM_019667, intron 1 of 13)	9906	NM_019667	ENSMUSG00000055371	Stam2	1200004O12Rik|5730456G07Rik|Hbp	signal transducing adaptor molecule (SH3 domain and ITAM motif) 2	protein-coding	2.68025	2.43053	2.55945	4.48779	4.95057	4.61056	6.91597	9.53879e-06	x		x			x	na	na
Merged-chr2-90542759-1	chr2	90542684	90542834	-	35.3	tss-astroIL1b.tsr.txt	intron (NM_008982, intron 1 of 23)	intron (NM_008982, intron 1 of 23)	37836	NM_008982	ENSMUSG00000025314	Ptprj	BET|Byp|CD148|DEP-1|PTPbeta2|Ptpb2|R-PTP-J|R-PTP-eta|RPTPJ|Scc-1|Scc1	protein tyrosine phosphatase, receptor type, J	protein-coding	2.86875	2.82701	3.05923	4.74225	4.73299	5.56614	4.99319	1.01426e-05	x		x	x		x	na	na	chr11	48026226	48026380	+	x
Merged-chr17-23675935-2	chr17	23675860	23676010	+	300.55	tss-astroIL1b.tsr.txt|tss-astroNT.tsr.txt	TTS (NM_181821)	TTS (NM_181821)	1514	NM_001161746	ENSMUSG00000023905	Tnfrsf12a	Fn14|HPIP|TWEAK-R|TweakR	tumor necrosis factor receptor superfamily, member 12a	protein-coding	6.83009	7.59696	7.64682	8.91435	9.02532	9.94855	2.47539	1.03309e-05	x		x	x		x	-0.0900321	0.649608	chr16	3021807	3021966	-	x
Merged-chr12-55466428-1	chr12	55466353	55466503	+	53.1	tss-astroIL1b.tsr.txt	Intergenic	Intergenic	26219	NM_010907	ENSMUSG00000021025	Nfkbia	Nfkbi	nuclear factor of kappa light polypeptide gene enhancer in B cells inhibitor, alpha	protein-coding	3.09264	3.61397	2.91941	5.89034	5.53229	5.69068	4.6008	1.04671e-05	x		x	x	x	x	na	na	chr14	35365550	35365695	+	x
Merged-chr15-76207791-2	chr15	76207716	76207866	+	268.85	tss-astroIL1b.tsr.txt|tss-astroNT.tsr.txt	intron (NM_011117, intron 1 of 31)	intron (NM_011117, intron 1 of 31)	462	NM_201388	ENSMUSG00000022565	Plec	EBS1|PCN|PLTN|Plec1	plectin	protein-coding	7.6998	7.8873	7.22921	9.06139	9.14657	9.2943	1.93069	1.07028e-05	x		x	x		x	-0.243968	0.248941	chr8	143952340	143952470	+	x
Merged-chr6-91474409-2	chr6	91474321	91474498	-	68.95	tss-astroIL1b.tsr.txt|tss-astroNT.tsr.txt	promoter-TSS (NM_133928)	promoter-TSS (NM_133928)	702	NM_028766	ENSMUSG00000030095	Tmem43	1200015A22Rik|LUMA	transmembrane protein 43	protein-coding	5.51924	5.33818	5.6347	6.80589	7.23704	7.49056	2.40703	1.07244e-05	x		x	x		x	-0.29563	0.380283	chr3	14125768	14125943	-	x
Merged-chr2-144202946-1	chr2	144202871	144203021	+	39.5	tss-astroIL1b.tsr.txt	Intergenic	Intergenic	-13656	NR_136884	ENSMUSG00000074758	Gm5535	EG433481	predicted gene 5535	ncRNA	3.68365	2.84894	2.85614	5.35732	5.08542	5.47553	4.63558	1.07293e-05	x		x	x		x	na	na	chr20	17882616	17882766	+	x
Merged-chr2-94273810-2	chr2	94273735	94273885	+	101	tss-astroIL1b.tsr.txt|tss-astroNT.tsr.txt	Intergenic	CpG	-12411	NR_030431	ENSMUSG00000076335	Mir670	Mirn670|mir-670|mmu-mir-670	microRNA 670	ncRNA	6.39041	6.02806	6.39539	7.91085	7.6515	7.83611	2.04581	1.10068e-05	x		x	x		x	-0.632171	0.0459261	chr11	43547501	43547652	-	x
Merged-chr16-49939031-1	chr16	49938956	49939106	-	47.8	tss-astroIL1b.tsr.txt	Intergenic	Intergenic	-16799	NR_153658		Gm19723	-	predicted gene, 19723	ncRNA	2.52894	2.21049	2.41937	3.97516	4.1845	4.89636	7.60091	1.11568e-05	x		x	x	x	x	na	na	chr3	108019812	108019975	+
Merged-chr2-102901834-2	chr2	102901759	102901909	+	416.55	tss-astroIL1b.tsr.txt|tss-astroNT.tsr.txt	promoter-TSS (NM_001177785)	promoter-TSS (NM_001177785)	-169	NM_009851	ENSMUSG00000005087	Cd44	HERMES|Ly-24|Pgp-1	CD44 antigen	protein-coding	6.72834	7.29619	7.97889	8.83566	9.44765	10.6687	3.03728	1.13236e-05	x		x	x		x	-0.171901	0.301827	chr11	35138710	35138852	-	x
Merged-chr11-76498006-1	chr11	76497931	76498081	+	29.1	tss-astroIL1b.tsr.txt	intron (NM_198894, intron 2 of 22)	intron (NM_198894, intron 2 of 22)	-3511	NM_001346670	ENSMUSG00000017631	Abr	-	active BCR-related gene	protein-coding	2.66894	2.42404	2.54977	4.65374	4.91218	4.37519	6.88798	1.15984e-05	x					x	na	na	chr17	1111422	1111633	+	x
Merged-chr19-5448714-2	chr19	5448631	5448798	-	35.15	tss-astroIL1b.tsr.txt|tss-astroNT.tsr.txt	intron (NM_010235, intron 1 of 3)	CpG	1016	NM_010235	ENSMUSG00000024912	Fosl1	Fra1|fra-1	fos-like antigen 1	protein-coding	4.16593	4.14362	3.89254	5.92402	5.68367	6.01999	3.09245	1.22768e-05	x		x	x		x	-0.592946	0.1156	chr11	65899448	65899654	+	x
Merged-chr2-30268377-1	chr2	30268302	30268452	-	47.1	tss-astroIL1b.tsr.txt	intron (NM_001252570, intron 1 of 10)	intron (NM_001252570, intron 1 of 10)	1558	NM_001252570	ENSMUSG00000079484	Phyhd1	-	phytanoyl-CoA dioxygenase domain containing 1	protein-coding	3.22375	2.39313	2.67955	5.3162	5.22255	4.67428	6.29751	1.23344e-05	x					x	na	na
Merged-chr7-24531298-1	chr7	24531223	24531373	-	12.5	tss-astroNT.tsr.txt	intron (NM_153134, intron 1 of 2)	B1_Mur1|SINE|Alu	650	NM_153134	ENSMUSG00000041037	Irgq	FKSG27|Irgq1	immunity-related GTPase family, Q	protein-coding	4.30538	4.91542	4.89192	7.24606	7.36533	5.91105	3.25096	1.27403e-05	x		x	x	x	x	-0.671668	0.0531123	chr19	43595351	43595500	+	x
Merged-chr11-82033037-1	chr11	82032962	82033112	-	84.5	tss-astroIL1b.tsr.txt	Intergenic	Intergenic	-2540	NM_011333	ENSMUSG00000035385	Ccl2	HC11|JE|MCAF|MCP-1|MCP1|SMC-CF|Scya2|Sigje	chemokine (C-C motif) ligand 2	protein-coding	4.6872	3.92971	3.53585	6.9844	6.69781	5.4946	3.75716	1.3012e-05	x		x	x	x	x	-0.401205	0.270164	chr17	34252391	34252564	-	x	x	x
Merged-chr19-8984760-1	chr19	8984685	8984835	+	44.4	tss-astroIL1b.tsr.txt	Intergenic	Intergenic	-4524	NR_104460	ENSMUSG00000069833	Ahnak	DY6	AHNAK nucleoprotein (desmoyokin)	protein-coding	2.93575	3.19544	2.95863	4.77961	5.06978	6.04325	4.8116	1.43713e-05	x		x	x	x	x	na	na	chr11	62551687	62551851	-
Merged-chr6-113668928-1	chr6	113668853	113669003	+	38	tss-astroIL1b.tsr.txt	intron (NM_172161, intron 3 of 12)	intron (NM_172161, intron 3 of 12)	-28122	NM_001347356	ENSMUSG00000056952	Tatdn2	mKIAA0218	TatD DNase domain containing 2	protein-coding	3.65233	3.42056	3.30346	5.15717	5.42465	5.30439	3.70588	1.48545e-05	x		x	x	x	x	na	na
Merged-chr14-33288001-1	chr14	33287926	33288076	-	21.8	tss-astroIL1b.tsr.txt	intron (NM_153800, intron 3 of 10)	intron (NM_153800, intron 3 of 10)	71178	NM_153800	ENSMUSG00000063506	Arhgap22	B230341L19Rik|RHOGAP2|p68RacGAP	Rho GTPase activating protein 22	protein-coding	2.5504	2.27541	2.45348	4.25066	4.17913	4.33735	7.4083	1.53452e-05	x		x	x		x	na	na	chr10	48567281	48567421	+	x
Merged-chr13-49188170-2	chr13	49188054	49188286	+	196	tss-astroIL1b.tsr.txt|tss-astroNT.tsr.txt	intron (NM_013610, intron 1 of 3)	intron (NM_013610, intron 1 of 3)	641	NM_013610	ENSMUSG00000037966	Ninj1	-	ninjurin 1	protein-coding	7.12009	7.59608	7.2824	8.76513	8.80718	8.79184	1.82208	1.53971e-05	x		x	x	x	x	-0.531997	0.0510471	chr9	93133493	93133715	-	x
Merged-chr15-67134857-1	chr15	67134782	67134932	+	68.9	tss-astroIL1b.tsr.txt	intron (NM_009177, intron 2 of 8)	intron (NM_009177, intron 2 of 8)	42025	NM_009177	ENSMUSG00000013846	St3gal1	5330418N22Rik|ST3GalI|Siat4|Siat4a|St3gal-1	ST3 beta-galactoside alpha-2,3-sialyltransferase 1	protein-coding	3.3984	2.9036	4.15571	5.42884	5.7353	6.75354	4.29414	1.75241e-05	x		x	x	x	x	na	na
Merged-chr11-52396778-2	chr11	52396692	52396865	-	99.5	tss-astroIL1b.tsr.txt|tss-astroNT.tsr.txt	intron (NM_153117, intron 1 of 2)	CpG	350	NM_153117	ENSMUSG00000036275	9530068E07Rik	Kct2	RIKEN cDNA 9530068E07 gene	protein-coding	5.28625	5.96578	5.52037	8.26644	7.78498	6.7884	2.85211	1.79699e-05	x		x	x	x	x	-0.359371	0.215998	chr5	133968116	133968315	+	x
Merged-chr14-47189413-2	chr14	47189338	47189488	-	970	tss-astroIL1b.tsr.txt|tss-astroNT.tsr.txt	promoter-TSS (NM_008102)	promoter-TSS (NM_008102)	0	NM_008102	ENSMUSG00000037580	Gch1	GTP-CH|GTP-CH-I|GTPCH|Gch	GTP cyclohydrolase 1	protein-coding	8.35013	8.87613	9.48956	10.4883	10.6597	11.7916	2.6043	1.81454e-05	x		x	x		x	-0.00815787	0.894032	chr14	54902739	54902900	-	x
Merged-chr1-63114534-1	chr1	63114459	63114609	-	111.8	tss-astroIL1b.tsr.txt	promoter-TSS (NR_045915)	promoter-TSS (NR_045915)	63	NR_045915	ENSMUSG00000084799	Ino80dos	Gm11602	INO80 complex subunit D, opposite strand	ncRNA	5.39336	5.2305	5.28751	6.90049	6.79834	6.83612	2.24815	1.86523e-05	x		x	x	x	x	-0.749213	0.0288648	chr2	206085969	206086123	-	x
Merged-chr1-44147628-2	chr1	44147553	44147703	-	161.6	tss-astroIL1b.tsr.txt|tss-astroNT.tsr.txt	promoter-TSS (NM_011729)	promoter-TSS (NM_011729)	-116	NM_011729	ENSMUSG00000026048	Ercc5	Xpg	excision repair cross-complementing rodent repair deficiency, complementation group 5	protein-coding	6.70017	7.17268	6.74699	8.31782	8.30015	8.62613	1.96571	1.90441e-05	x		x	x		x	-0.198632	0.423935	chr13	102845651	102845824	-	x
Merged-chr6-134151953-1	chr6	134151878	134152028	-	31.3	tss-astroIL1b.tsr.txt	intron (NM_001303102, intron 3 of 8)	intron (NM_001303102, intron 3 of 8)	91766	NR_169154	ENSMUSG00000092134	Gm17089	-	predicted gene 17089	ncRNA	2.79472	2.52933	2.99262	4.77346	5.0583	4.63415	5.60814	1.97006e-05	x		x	x	x	x	na	na	chr12	11765986	11766160	-	x
Merged-chr10-14048532-1	chr10	14048457	14048607	-	37.5	tss-astroIL1b.tsr.txt	intron (NM_001358783, intron 2 of 12)	intron (NM_001358783, intron 2 of 12)	82153	NM_010437	ENSMUSG00000015501	Hivep2	Gm20114|MIBP-1|MIBP1|Schnurri-2|Shn-2	human immunodeficiency virus type I enhancer binding protein 2	protein-coding	2.7118	2.54816	2.58841	4.71794	5.03875	4.44226	6.31537	2.03831e-05	x		x	x		x	na	na	chr6	142854016	142854170	+	x
Merged-chr1-133799888-2	chr1	133799813	133799963	-	50.75	tss-astroIL1b.tsr.txt|tss-astroNT.tsr.txt	Intergenic	Intergenic	-46141	NM_213616	ENSMUSG00000026463	Atp2b4	Pmca4	ATPase, Ca++ transporting, plasma membrane 4	protein-coding	5.11455	5.17545	5.164	6.66346	6.83873	6.66097	2.31563	2.14396e-05	x		x	x		x	-0.619819	0.0794884	chr1	203627887	203628039	+	x
Merged-chr1-131578168-1	chr1	131578093	131578243	-	22.4	tss-astroIL1b.tsr.txt	Intergenic	Intergenic	-20946	NM_011924	ENSMUSG00000026432	Avpr1b	AVPR3|V3/V1b|VIBR|VPR3	arginine vasopressin receptor 1B	protein-coding	2.51867	2.24662	2.42273	3.97635	4.50659	4.10532	7.38806	2.19654e-05	x		x		x	x	na	na	chr1	206146047	206146190	+
Merged-chr2-165982862-1	chr2	165982787	165982937	+	46.4	tss-astroIL1b.tsr.txt	Intergenic	L1MEd|LINE|L1	-9775	NM_008679	ENSMUSG00000027678	Ncoa3	2010305B15Rik|Actr|Aib1|KAT13B|Rac3|Src3|Tram-1|Tram1|bHLHe42|p/Cip|pCip	nuclear receptor coactivator 3	protein-coding	3.85291	3.72206	4.16274	5.82755	5.66514	5.59098	3.17762	2.20999e-05	x		x		x	x	-0.427809	0.352728	chr20	47487356	47487500	+	x
Merged-chr3-142496724-1	chr3	142496649	142496799	-	22.7	tss-astroIL1b.tsr.txt	promoter-TSS (NM_153564)	promoter-TSS (NM_153564)	-210	NM_153564	ENSMUSG00000105504	Gbp5	5330409J06Rik|Gbp5a	guanylate binding protein 5	protein-coding	2.49193	2.20083	2.39058	4.70083	4.14525	3.78182	7.45942	2.26482e-05	x		x		x	x	na	na
Merged-chr2-151973757-1	chr2	151973682	151973832	+	30.4	tss-astroIL1b.tsr.txt	promoter-TSS (NM_001289151)	promoter-TSS (NM_001289151)	224	NM_001289150	ENSMUSG00000027459	Fam110a	1700008J10Rik|5430432M24Rik	family with sequence similarity 110, member A	protein-coding	3.0327	2.81617	2.70485	4.73757	4.67559	4.99554	5.01388	2.27177e-05	x		x			x	na	na	chr20	841436	841614	-
Merged-chr10-75121134-2	chr10	75121059	75121209	-	57.35	tss-astroIL1b.tsr.txt|tss-astroNT.tsr.txt	intron (NM_001081412, intron 1 of 22)	intron (NM_001081412, intron 1 of 22)	60238	NM_001081412	ENSMUSG00000009681	Bcr	5133400C09Rik|mKIAA3017	BCR activator of RhoGEF and GTPase	protein-coding	5.35938	5.09286	5.5835	6.97357	6.9845	6.88054	2.29627	2.27465e-05	x		x	x	x	x	-0.387848	0.263787	chr22	23245245	23245380	-	x
Merged-chr1-86441975-2	chr1	86441900	86442050	-	208.9	tss-astroIL1b.tsr.txt|tss-astroNT.tsr.txt	Intergenic	Intergenic	15646	NM_027966	ENSMUSG00000036574	Tex44	1700019O17Rik	testis expressed 44	protein-coding	7.26046	7.14229	7.55981	8.54035	8.78306	9.09196	1.90193	2.29561e-05	x		x	x		x	-0.219935	0.326028	chr2	231613624	231613762	-
Merged-chr3-142530424-1	chr3	142530349	142530499	+	50.5	tss-astroIL1b.tsr.txt	promoter-TSS (NM_001083312)	promoter-TSS (NM_001083312)	88	NM_001083312	ENSMUSG00000040253	Gbp7	9830147J24Rik|GBP-7	guanylate binding protein 7	protein-coding	3.9135	3.11444	3.29953	5.3302	5.18191	5.71538	3.89334	2.38917e-05	x		x	x		x	-0.77453	0.0626304
Merged-chr16-91546890-1	chr16	91546815	91546965	-	44.4	tss-astroIL1b.tsr.txt	promoter-TSS (NM_008338)	promoter-TSS (NM_008338)	-169	NM_008338	ENSMUSG00000022965	Ifngr2	Ifgr2|Ifgt	interferon gamma receptor 2	protein-coding	3.08454	3.01731	2.70999	5.65628	5.62359	4.14778	4.97674	2.48981e-05	x		x	x	x	x	na	na
Merged-chr4-11705336-2	chr4	11705193	11705479	-	29.325	tss-astroIL1b.tsr.txt|tss-astroNT.tsr.txt	intron (NM_010276, intron 1 of 4)	intron (NM_010276, intron 1 of 4)	889	NM_010276	ENSMUSG00000028214	Gem	-	GTP binding protein (gene overexpressed in skeletal muscle)	protein-coding	4.54087	4.40828	4.75257	6.21463	6.18295	6.2636	2.63365	2.49531e-05	x		x	x	x	x	-0.654029	0.102858	chr8	94260964	94261283	+	x
Merged-chr16-91547526-1	chr16	91547451	91547601	+	47.3	tss-astroIL1b.tsr.txt	intron (NM_008338, intron 1 of 6)	intron (NM_008338, intron 1 of 6)	467	NM_008338	ENSMUSG00000022965	Ifngr2	Ifgr2|Ifgt	interferon gamma receptor 2	protein-coding	3.37475	3.63201	3.57636	5.45392	5.48413	5.21849	3.56742	2.57709e-05	x		x	x	x	x	-0.520549	0.193212
Merged-chrX-71050781-2	chrX	71050706	71050856	-	170.6	tss-astroIL1b.tsr.txt|tss-astroNT.tsr.txt	intron (NM_001081354, intron 1 of 6)	intron (NM_001081354, intron 1 of 6)	525	NM_001256048	ENSMUSG00000059401	Mamld1	G630014P10Rik	mastermind-like domain containing 1	protein-coding	6.35444	7.03907	6.44756	8.7776	8.71666	7.80922	2.37712	2.5947e-05	x		x	x	x	x	-0.308601	0.215262	chrX	150363862	150364016	-	x
Merged-chr2-126934481-1	chr2	126934406	126934556	+	27.3	tss-astroIL1b.tsr.txt	Intergenic	Intergenic	-1246	NM_023220	ENSMUSG00000027366	Sppl2a	2010106G01Rik|C130089K23Rik	signal peptide peptidase like 2A	protein-coding	2.6639	2.34651	2.72491	4.60784	4.62091	4.33374	6.66757	2.69387e-05	x		x			x	na	na
Merged-chr14-27341501-1	chr14	27341426	27341576	-	20.4	tss-astroIL1b.tsr.txt	intron (NM_001289687, intron 1 of 9)	MTC|LTR|ERVL-MaLR	5464	NM_001289687	ENSMUSG00000021895	Arhgef3	1200004I24Rik|9830169H03Rik|Xpln	Rho guanine nucleotide exchange factor (GEF) 3	protein-coding	2.51526	2.25769	2.42371	4.0985	4.02756	4.30824	7.3121	2.70898e-05	x		x	x	x	x	na	na	chr3	56796821	56796854	+
Merged-chr14-75844848-1	chr14	75844773	75844923	+	80	tss-astroIL1b.tsr.txt	promoter-TSS (NM_009429)	promoter-TSS (NM_009429)	116	NR_045294		Gm4285	-	predicted gene 4285	ncRNA	4.82798	4.65859	5.17855	6.83219	6.5605	6.37951	2.56356	2.77052e-05	x		x	x		x	-0.316556	0.411019
Merged-chr7-101450181-1	chr7	101450106	101450256	+	31.1	tss-astroIL1b.tsr.txt	promoter-TSS (NM_001243758)	promoter-TSS (NM_001243758)	-339	NM_001243758	ENSMUSG00000030653	Pde2a	CGS-PDE|cGSPDE	phosphodiesterase 2A, cGMP-stimulated	protein-coding	2.75701	2.60655	2.8105	4.77065	4.70448	4.57448	5.59769	2.77052e-05	x		x	x	x	x	na	na	chr11	72643503	72643681	-	x
Merged-chr4-40844267-1	chr4	40844192	40844342	-	87.5	tss-astroIL1b.tsr.txt	intron (NM_001378519, intron 1 of 5)	intron (NM_001378519, intron 1 of 5)	5871	NR_039584	ENSMUSG00000096377	Mir5123	mmu-mir-5123|mu-mir-5123	microRNA 5123	ncRNA	3.49205	2.82638	4.51024	5.95287	6.05118	7.19967	4.32186	2.93711e-05	x		x	x	x	x	na	na	chr9	33158165	33158351	-
Merged-chr15-89175539-1	chr15	89175464	89175614	-	26	tss-astroIL1b.tsr.txt	intron (NM_138749, intron 1 of 37)	intron (NM_138749, intron 1 of 37)	-1588	NM_001159521	ENSMUSG00000036606	Plxnb2	Debt|plexin-B2	plexin B2	protein-coding	2.3994	2.06037	2.28488	4.82443	4.62953	3.12671	7.64497	2.98946e-05	x		x		x	x	na	na	chr22	50302191	50302329	-	x
Merged-chr4-131921021-2	chr4	131920946	131921096	-	116.9	tss-astroIL1b.tsr.txt|tss-astroNT.tsr.txt	promoter-TSS (NM_001201367)	promoter-TSS (NM_001201367)	-750	NM_001201367	ENSMUSG00000070720	Tmem200b	EG623230	transmembrane protein 200B	protein-coding	6.69735	6.29268	6.0484	8.2165	8.09711	7.59707	2.15426	3.25695e-05	x		x	x		x	-0.0750306	0.858858	chr1	29122550	29122698	+	x
Merged-chr9-5308857-2	chr9	5308780	5308935	+	58.645	tss-astroIL1b.tsr.txt|tss-astroNT.tsr.txt	promoter-TSS (NM_007609)	promoter-TSS (NM_007609)	-3	NM_001379319	ENSMUSG00000033538	Casp4	CASP-11|CASP-4|Casp11|Caspl|ich-3	caspase 4, apoptosis-related cysteine peptidase	protein-coding	4.42359	4.50725	4.50085	7.37271	7.21459	5.11663	3.54255	3.37119e-05	x		x		x	x	-0.12781	0.802261	chr11	105023110	105023276	-
Merged-chr9-69458296-1	chr9	69458221	69458371	+	29.1	tss-astroIL1b.tsr.txt	intron (NM_007585, intron 1 of 12)	intron (NM_007585, intron 1 of 12)	1352	NR_037296	ENSMUSG00000093042	Mir3109	mir-3109|mmu-mir-3109	microRNA 3109	ncRNA	2.82443	2.22869	2.47611	4.18145	4.1796	5.3217	6.864	3.53079e-05	x		x	x	x	x	na	na	chr15	60392853	60393001	-	x
Merged-chr7-4658677-1	chr7	4658602	4658752	+	18.8	tss-astroNT.tsr.txt	5' UTR (NM_172894, exon 1 of 24)	5' UTR (NM_172894, exon 1 of 24)	273	NM_172894	ENSMUSG00000052296	Ppp6r1	2010309P17Rik|B430201G11Rik|D030074N20Rik|Pp6r1|Saps1|mKIAA1115	protein phosphatase 6, regulatory subunit 1	protein-coding	5.6562	5.28224	5.18601	6.9756	6.99657	6.83388	2.24177	3.53731e-05	x		x	x		x	-0.570777	0.105107	chr19	55258558	55258723	+	x
Merged-chr2-90916063-1	chr2	90915988	90916138	+	27.6	tss-astroIL1b.tsr.txt	intron (NM_025576, intron 3 of 4)	ID_B1|SINE|B4	1987	NM_025576		Ptpmt1	1110001D10Rik|2810004N20Rik|PLIP	protein tyrosine phosphatase, mitochondrial 1	protein-coding	2.67795	2.52434	2.55816	5.05693	4.35779	4.49986	6.25262	3.62995e-05	x					x	na	na
Merged-chr1-58726172-1	chr1	58726097	58726247	+	61.1	tss-astroIL1b.tsr.txt	intron (NM_001355056, intron 1 of 8)	intron (NM_001355056, intron 1 of 8)	-4380	NM_001293805	ENSMUSG00000026031	Cflar	2310024N18Rik|A430105C05Rik|CLARP|Cash|Casper|FLAME|FLAME-1|Flip|Gm9845|I-FLICE|MRIT|c-Flip	CASP8 and FADD-like apoptosis regulator	protein-coding	4.04762	2.79199	3.95211	6.02028	6.24525	5.61533	4.0124	3.70295e-05	x					x	na	na	chr2	201129483	201129659	+	x
Merged-chr3-36475016-1	chr3	36474941	36475091	-	29.6	tss-astroIL1b.tsr.txt	promoter-TSS (NM_028183)	promoter-TSS (NM_028183)	508	NR_105976	ENSMUSG00000098808	Mir7009	Gm27472|mmu-mir-7009	microRNA 7009	ncRNA	3.28281	2.89469	2.95594	4.76225	4.7375	5.00809	4.35697	3.71666e-05	x		x	x		x	-1.24858	0.013733	chr4	121696006	121696132	-	x
Merged-chr6-52825623-1	chr6	52825548	52825698	-	67.3	tss-astroIL1b.tsr.txt	intron (NM_173406, intron 2 of 4)	intron (NM_173406, intron 2 of 4)	83997	NM_001168277	ENSMUSG00000063568	Jazf1	C820002C15|Jaz1|Tip27	JAZF zinc finger 1	protein-coding	4.5304	3.65999	3.61672	6.56001	6.38744	5.23744	3.59881	3.84061e-05	x		x	x	x	x	-0.126873	0.859033	chr7	27911033	27911194	-
Merged-chr4-16168581-2	chr4	16168506	16168656	-	199.45	tss-astroIL1b.tsr.txt|tss-astroNT.tsr.txt	intron (NR_045765, intron 1 of 6)	MIR3|SINE|MIR	4471	NR_045765	ENSMUSG00000085112	A530072M11Rik	-	RIKEN cDNA gene A530072M11	ncRNA	7.30089	6.88268	6.2861	9.21607	8.87464	8.05687	2.44541	3.84151e-05	x		x	x	x	x	-0.329772	0.163334	chr8	89730049	89730204	+
Merged-chr10-80104351-1	chr10	80104276	80104426	-	87.5	tss-astroIL1b.tsr.txt	intron (NR_038088, intron 1 of 4)	intron (NR_038088, intron 1 of 4)	-1649	NM_001359637	ENSMUSG00000035673	Sbno2	F730040C21|Sno|Stno	strawberry notch 2	protein-coding	5.05104	5.08636	4.49836	6.59653	7.09045	6.35845	2.68183	3.87539e-05	x		x	x	x	x	-0.294814	0.415123	chr19	1177738	1177894	-	x
Merged-chr11-117270108-1	chr11	117270033	117270183	+	21.3	tss-astroIL1b.tsr.txt	intron (NM_001113487, intron 1 of 10)	intron (NM_001113487, intron 1 of 10)	3862	NM_001113487	ENSMUSG00000059248	Septin9	MSF1|Msf|PNUTL4|Sept9|Sint1	septin 9	protein-coding	2.45851	2.18925	2.36381	3.60126	4.15129	4.51465	7.34558	4.00935e-05	x		x			x	na	na	chr17	77377230	77377382	+
Merged-chr7-74647423-1	chr7	74647348	74647498	-	49.3	tss-astroIL1b.tsr.txt	Intergenic	Intergenic	-92643	NM_001038643	ENSMUSG00000025790	Slco3a1	5830414C08Rik|Anr1|MJAM|OATP-D|Slc21a11	solute carrier organic anion transporter family, member 3a1	protein-coding	3.10073	3.70245	2.93169	5.77754	5.56341	5.60676	4.38841	4.04444e-05	x		x	x	x	x	na	na	chr15	91756914	91757062	+
Merged-chr7-24365790-2	chr7	24365715	24365865	-	73.95	tss-astroIL1b.tsr.txt|tss-astroNT.tsr.txt	Intergenic	Intergenic	-4473	NM_001163510	ENSMUSG00000054342	Kcnn4	IK1|IKCA1|KCA4|KCa3.1|SK4|SKCas|mIKCa1	potassium intermediate/small conductance calcium-activated channel, subfamily N, member 4	protein-coding	5.46524	5.55581	6.07252	7.21486	7.36819	7.33254	2.18703	4.10008e-05	x		x	x	x	x	-0.108241	0.823755	chr19	43784614	43784773	+	x
Merged-chr14-18893301-1	chr14	18893226	18893376	+	66.7	tss-astroIL1b.tsr.txt	5' UTR (NM_001360328, exon 1 of 6)	5' UTR (NM_001360328, exon 1 of 6)	112	NM_001360328	ENSMUSG00000058317	Ube2e2	-	ubiquitin-conjugating enzyme E2E 2	protein-coding	4.31541	3.44864	4.5284	5.75296	6.2555	6.50193	3.32933	4.40427e-05	x		x	x	x	x	-0.316885	0.475719	chr3	23203627	23203897	-	x
Merged-chr15-44427401-1	chr15	44427326	44427476	+	54.4	tss-astroIL1b.tsr.txt	promoter-TSS (NM_175009)	promoter-TSS (NM_175009)	-710	NM_175009	ENSMUSG00000022338	Eny2	1810057B09Rik|6720481I12|DC6|Ey2	ENY2 transcription and export complex 2 subunit	protein-coding	3.47467	4.04057	3.66597	5.75007	6.21118	5.30485	3.54838	4.64019e-05	x		x	x	x	x	-1.06675	0.0138217	chr8	109333479	109333625	+	x
Merged-chr5-93094369-1	chr5	93094294	93094444	+	49.6	tss-astroIL1b.tsr.txt	intron (NM_001009818, intron 1 of 9)	intron (NM_001009818, intron 1 of 9)	953	NM_001310671	ENSMUSG00000058013	Septin11	6230410I01Rik|D5Ertd606e|Sept11	septin 11	protein-coding	3.37406	3.39219	3.86232	5.03175	5.48056	5.73256	3.6025	4.66675e-05	x		x	x		x	-0.738096	0.0549295	chr4	76950580	76950747	+	x
Merged-chr2-167752893-1	chr2	167752818	167752968	-	32.9	tss-astroIL1b.tsr.txt	Intergenic	L2|LINE|L2	-24598	NR_166468		Gm14321	-	predicted gene 14321	ncRNA	2.87781	2.38265	2.52735	4.69326	5.33135	3.94671	6.23942	4.69835e-05	x		x	x	x	x	na	na	chr20	50273582	50273722	-
Merged-chr2-90620571-1	chr2	90620496	90620646	+	31.8	tss-astroIL1b.tsr.txt	Intergenic	Intergenic	-39976	NM_008982	ENSMUSG00000025314	Ptprj	BET|Byp|CD148|DEP-1|PTPbeta2|Ptpb2|R-PTP-J|R-PTP-eta|RPTPJ|Scc-1|Scc1	protein tyrosine phosphatase, receptor type, J	protein-coding	3.17049	2.39851	2.64895	4.94747	5.06431	4.50112	6.04753	4.71633e-05	x				x	x	na	na	chr11	47938942	47939115	-	x
Merged-chr8-84204111-1	chr8	84204036	84204186	-	17.4	tss-astroNT.tsr.txt	Intergenic	Intergenic	-4407	NR_029740	ENSMUSG00000065611	Mir23a	Mirn23a|mir-23a|mmu-mir-23a	microRNA 23a	ncRNA	3.81888	4.76623	4.93434	6.7255	6.54789	6.49366	2.98483	4.73301e-05	x		x	x	x	x	-0.613014	0.07419	chr19	13839232	13839394	+	x
Merged-chr10-121586235-1	chr10	121586160	121586310	+	188.6	tss-astroIL1b.tsr.txt	intron (NM_019786, intron 1 of 20)	intron (NM_019786, intron 1 of 20)	559	NM_019786	ENSMUSG00000020115	Tbk1	1200008B05Rik	TANK-binding kinase 1	protein-coding	5.75082	3.15186	3.86164	7.94464	7.55613	7.70589	4.10925	4.74299e-05	x		x	x	x	x	-0.7056	0.0311462	chr12	64452838	64452983	-	x
Merged-chr11-54201970-1	chr11	54201895	54202045	-	19.8	tss-astroIL1b.tsr.txt	intron (NR_045506, intron 2 of 2)	MTD|LTR|ERVL-MaLR	11318	NR_045506	ENSMUSG00000086209	4933405E24Rik	-	RIKEN cDNA 4933405E24 gene	ncRNA	2.45441	2.19856	2.36377	4.43931	4.00629	3.67749	7.27497	4.87518e-05	x		x		x	x	na	na
Merged-chr4-118062258-2	chr4	118062161	118062356	+	48.95	tss-astroIL1b.tsr.txt|tss-astroNT.tsr.txt	intron (NM_001285520, intron 2 of 11)	intron (NM_001285520, intron 2 of 11)	72688	NM_009176	ENSMUSG00000028538	St3gal3	ST3GalIII|ST3N|Siat3|Siat6	ST3 beta-galactoside alpha-2,3-sialyltransferase 3	protein-coding	5.15219	5.05011	4.95571	6.42733	6.51175	7.17702	2.50773	4.95819e-05	x		x	x	x	x	-0.697341	0.0575157	chr1	43783673	43783897	-	x
Merged-chr5-30013143-1	chr5	30013068	30013218	+	31.3	tss-astroIL1b.tsr.txt	promoter-TSS (NM_031168)	promoter-TSS (NM_031168)	29	NM_001314054	ENSMUSG00000025746	Il6	Il-6	interleukin 6	protein-coding	2.72344	2.34921	2.9292	4.22709	4.87608	5.13117	6.04892	5.05798e-05	x		x	x	x	x	na	na	chr7	22727125	22727289	+	x
Merged-chr11-69411181-2	chr11	69411106	69411256	-	127.4	tss-astroIL1b.tsr.txt|tss-astroNT.tsr.txt	intron (NM_001017426, intron 2 of 23)	CpG	5013	NM_001017426	ENSMUSG00000018476	Kdm6b	1700064E03Rik|Jmjd3	KDM1 lysine (K)-specific demethylase 6B	protein-coding	6.71835	6.71886	6.38962	7.89617	7.94478	8.27949	1.88275	5.36523e-05	x		x	x		x	-0.337058	0.216755	chr17	7842332	7842482	+	x
Merged-chr7-27861034-2	chr7	27860959	27861109	-	486	tss-astroIL1b.tsr.txt|tss-astroNT.tsr.txt	intron (NM_001024726, intron 1 of 4)	intron (NM_001024726, intron 1 of 4)	449	NM_001024726	ENSMUSG00000020420	Zfp607a	4732475C15Rik|Zfp607	zinc finger protein 607A	protein-coding	7.87191	8.00553	8.94669	10.2541	10.1328	9.84881	2.12143	5.585e-05	x		x	x	x	x	-0.18688	0.247097
Merged-chr19-40700122-1	chr19	40700047	40700197	-	20.5	tss-astroIL1b.tsr.txt	intron (NM_009848, intron 1 of 9)	intron (NM_009848, intron 1 of 9)	40352	NM_009848	ENSMUSG00000048120	Entpd1	2610206B08Rik|Cd39|E130009M23Rik|NTPDase-1	ectonucleoside triphosphate diphosphohydrolase 1	protein-coding	2.39985	2.12137	2.30277	3.90692	3.4772	4.68373	7.36348	5.69373e-05	x		x	x		x	na	na	chr10	95811285	95811438	-
Merged-chr15-31369108-1	chr15	31369033	31369183	-	18.4	tss-astroIL1b.tsr.txt	Intergenic	Intergenic	-1349	NM_026153	ENSMUSG00000022237	Ankrd33b	0610012A05Rik|3021401C12Rik|5730557B15Rik	ankyrin repeat domain 33B	protein-coding	2.46491	2.22964	2.38046	4.20157	3.86989	3.9071	7.17622	5.77035e-05	x				x	x	na	na	chr5	10562643	10562686	+
Merged-chr8-40661415-1	chr8	40661340	40661490	-	48.5	tss-astroIL1b.tsr.txt	Intergenic	Intergenic	-13662	NM_010086	ENSMUSG00000046723	Adam24	Dtgn5	a disintegrin and metallopeptidase domain 24 (testase 1)	protein-coding	3.09056	3.69438	2.92378	5.72904	5.69653	5.39189	4.35939	5.81344e-05	x		x	x		x	na	na	chr8	17454231	17454376	-
Merged-chr3-133544800-2	chr3	133544725	133544875	+	68.2	tss-astroIL1b.tsr.txt|tss-astroNT.tsr.txt	promoter-TSS (NM_001040400)	promoter-TSS (NM_001040400)	-410	NM_001040400	ENSMUSG00000040943	Tet2	Ayu17-449|E130014J05Rik|mKIAA1546	tet methylcytosine dioxygenase 2	protein-coding	5.13429	5.23114	5.78023	6.77243	7.05521	7.50439	2.4406	5.81684e-05	x		x	x		x	-0.789953	0.0258682	chr4	105146078	105146298	-	x
Merged-chr4-126110286-2	chr4	126110211	126110361	+	32.35	tss-astroIL1b.tsr.txt|tss-astroNT.tsr.txt	intron (NM_028800, intron 1 of 10)	intron (NM_028800, intron 1 of 10)	6329	NM_028800	ENSMUSG00000042608	Stk40	2310004N11Rik	serine/threonine kinase 40	protein-coding	4.78358	4.16101	4.07877	6.07205	6.06742	6.08064	2.81202	5.87226e-05	x		x	x		x	-0.20436	0.708951	chr1	36374752	36374914	-	x
Merged-chr16-91362767-1	chr16	91362692	91362842	-	30.9	tss-astroIL1b.tsr.txt	Intergenic	Intergenic	-10016	NM_001110498	ENSMUSG00000022971	Ifnar2	Ifnar-2	interferon (alpha and beta) receptor 2	protein-coding	2.66877	2.54042	2.5602	4.3782	4.50574	4.64148	6.07926	6.08418e-05	x		x	x	x	x	na	na	chr21	33203475	33203641	-
Merged-chr7-74376994-1	chr7	74376919	74377069	+	20	tss-astroIL1b.tsr.txt	intron (NM_001038643, intron 2 of 10)	intron (NM_001038643, intron 2 of 10)	177786	NM_023908	ENSMUSG00000025790	Slco3a1	5830414C08Rik|Anr1|MJAM|OATP-D|Slc21a11	solute carrier organic anion transporter family, member 3a1	protein-coding	2.40939	2.14297	2.31583	3.37345	4.13503	4.49685	7.31206	6.2894e-05	x		x	x	x	x	na	na	chr15	92069542	92069694	-	x
Merged-chr5-115508500-2	chr5	115508425	115508575	+	32.495	tss-astroIL1b.tsr.txt|tss-astroNT.tsr.txt	intron (NM_011223, intron 1 of 10)	intron (NM_011223, intron 1 of 10)	1824	NM_133915	ENSMUSG00000029528	Pxn	Pax	paxillin	protein-coding	4.47745	4.06912	4.64096	6.14495	6.17884	5.88871	2.74093	6.83946e-05	x		x	x	x	x	-0.492375	0.228349	chr12	120263665	120263824	-	x
Merged-chr5-118425414-2	chr5	118425338	118425490	+	41.4	tss-astroIL1b.tsr.txt|tss-astroNT.tsr.txt	Intergenic	Intergenic	-135305	NM_172424	ENSMUSG00000018076	Med13l	2210413I17Rik|6330591G05Rik|9030618F05Rik|Thrap2|Trap240L|mKIAA1025	mediator complex subunit 13-like	protein-coding	5.12951	4.76811	4.53594	6.29642	6.46324	6.53298	2.47417	6.8706e-05	x		x	x		x	-0.519139	0.17356	chr12	116455656	116455798	-	x
Merged-chr10-75643147-1	chr10	75643072	75643222	+	30.7	tss-astroIL1b.tsr.txt	intron (NM_027890, intron 1 of 14)	intron (NM_027890, intron 1 of 14)	861	NM_027890	ENSMUSG00000006342	Susd2	1200011D11Rik	sushi domain containing 2	protein-coding	2.70118	2.32988	2.90922	4.14345	4.74718	5.20437	6.02492	6.98689e-05	x		x		x	x	na	na	chr22	24182250	24182403	-
Merged-chr11-79253403-2	chr11	79253328	79253478	+	254.5	tss-astroIL1b.tsr.txt|tss-astroNT.tsr.txt	intron (NM_019653, intron 1 of 8)	intron (NM_019653, intron 1 of 8)	1292	NM_019653	ENSMUSG00000017677	Wsb1	1110056B13Rik|2700038M07Rik	WD repeat and SOCS box-containing 1	protein-coding	7.82144	7.33108	7.94133	9.2287	9.22678	8.92037	1.78153	7.09858e-05	x		x	x		x	-0.0359388	0.907708	chr17	27296502	27296657	-	x
Merged-chr11-69410968-1	chr11	69410893	69411043	+	45.6	tss-astroIL1b.tsr.txt	intron (NM_001017426, intron 2 of 23)	CpG	5226	NM_001017426	ENSMUSG00000018476	Kdm6b	1700064E03Rik|Jmjd3	KDM1 lysine (K)-specific demethylase 6B	protein-coding	3.14981	2.3929	2.63394	4.90154	4.40378	4.9844	5.97032	7.40536e-05	x		x	x	x	x	-1.07913	0.012149	chr17	7842542	7842687	-	x
Merged-chr3-142530884-1	chr3	142530809	142530959	-	23.1	tss-astroNT.tsr.txt	intron (NM_001083312, intron 1 of 10)	intron (NM_001083312, intron 1 of 10)	548	NM_001083312	ENSMUSG00000040253	Gbp7	9830147J24Rik|GBP-7	guanylate binding protein 7	protein-coding	5.4258	5.35088	5.56322	6.99122	6.83797	6.85739	2.08894	7.6927e-05	x		x	x		x	-0.994561	0.00864532
Merged-chr2-164443375-2	chr2	164443300	164443450	+	44.95	tss-astroIL1b.tsr.txt|tss-astroNT.tsr.txt	promoter-TSS (NM_011521)	promoter-TSS (NM_011521)	-187	NM_011521	ENSMUSG00000017009	Sdc4	S4|Synd4|ryudocan|syndecan-4	syndecan 4	protein-coding	4.81464	5.06863	4.74166	6.73506	6.60591	6.19092	2.47278	7.82286e-05	x		x	x	x	x	-0.298282	0.466217	chr20	45348550	45348679	+	x
Merged-chr14-60733003-2	chr14	60732928	60733078	+	407.65	tss-astroIL1b.tsr.txt|tss-astroNT.tsr.txt	promoter-TSS (NM_001310594)	promoter-TSS (NM_001310594)	99	NM_001310594	ENSMUSG00000021990	Spata13	ESTM11|asef2|mFLJ00298	spermatogenesis associated 13	protein-coding	8.53663	8.35512	8.71338	9.78364	9.82256	9.69591	1.52406	8.03639e-05	x		x	x		x	-0.0534438	0.75167	chr13	24270623	24270777	+	x
Merged-chr1-180427787-1	chr1	180427712	180427862	-	23.3	tss-astroIL1b.tsr.txt	Intergenic	Intergenic	55717	NM_001081227	ENSMUSG00000053963	Stum	6330403A02Rik|Gm10001	mechanosensory transduction mediator	protein-coding	2.59214	2.31009	2.66009	4.00638	4.58207	4.28755	6.47186	8.93322e-05	x		x	x		x	na	na	chr1	226627575	226627730	+
Merged-chr11-83536408-1	chr11	83536333	83536483	+	17.8	tss-astroIL1b.tsr.txt	Intergenic	MIRc|SINE|MIR	-5890	NM_013653	ENSMUSG00000035042	Ccl5	MuRantes|RANTES|SISd|Scya5|TCP228	chemokine (C-C motif) ligand 5	protein-coding	2.42758	2.20174	2.34603	3.75162	3.73403	4.23581	7.12322	8.93322e-05	x		x		x	x	na	na	chr17	35892823	35892974	+
Merged-chr16-15984480-2	chr16	15984405	15984555	+	72.4	tss-astroIL1b.tsr.txt|tss-astroNT.tsr.txt	intron (NM_001355731, intron 7 of 18)	intron (NM_001355731, intron 7 of 18)	97194	NM_007679	ENSMUSG00000071637	Cebpd	c/EBPdelta	CCAAT/enhancer binding protein (C/EBP), delta	protein-coding	5.30653	5.46504	5.89404	6.83905	7.1919	7.51554	2.27869	9.07954e-05	x		x	x	x	x	-0.510318	0.119113	chr8	47525102	47525250	-	x
Merged-chr7-79387539-1	chr7	79387464	79387614	+	18.4	tss-astroIL1b.tsr.txt	promoter-TSS (NM_020599)	promoter-TSS (NM_020599)	-512	NM_020599	ENSMUSG00000039194	Rlbp1	3110056M11Rik|CRALBP	retinaldehyde binding protein 1	protein-coding	2.39954	2.15759	2.31341	4.39809	3.78789	3.547	7.18083	9.1658e-05	x		x		x	x	na	na	chr15	89222373	89222557	+
Merged-chr9-40757409-1	chr9	40757334	40757484	+	45.6	tss-astroIL1b.tsr.txt	intron (NM_133733, intron 1 of 6)	intron (NM_133733, intron 1 of 6)	-43867	NM_031165	ENSMUSG00000015656	Hspa8	2410008N15Rik|Hsc70|Hsc71|Hsc73|Hsp73|Hspa10	heat shock protein 8	protein-coding	4.00569	3.86862	4.18463	5.88828	5.80526	5.33261	2.96375	9.91837e-05	x		x	x	x	x	-0.346466	0.491108	chr11	123104778	123104951	-
Merged-chr2-45110451-2	chr2	45110376	45110526	+	527.3	tss-astroIL1b.tsr.txt|tss-astroNT.tsr.txt	promoter-TSS (NM_001355291)	promoter-TSS (NM_001355291)	-74	NM_001355291	ENSMUSG00000026872	Zeb2	9130203F04Rik|D130016B08Rik|SIP1|Zfhx1b|Zfx1b|Zfxh1b	zinc finger E-box binding homeobox 2	protein-coding	8.97063	8.79529	9.01797	10.3204	10.1308	9.95941	1.50177	0.000104191	x		x	x		x	-0.0426671	0.733394	chr2	144517640	144517794	+	x
Merged-chr17-75119524-1	chr17	75119449	75119599	-	36.5	tss-astroIL1b.tsr.txt	intron (NM_019919, intron 3 of 33)	intron (NM_019919, intron 3 of 33)	-59257	NM_206958	ENSMUSG00000001870	Ltbp1	9430031G15Rik|9830146M04|Ltbp-1|Ltbp1L|TGF-beta1-BP-1|Tgfb|b2b1000Clo	latent transforming growth factor beta binding protein 1	protein-coding	3.283	2.996	2.93366	5.58068	4.8994	4.26206	4.28856	0.000104982	x		x	x		x	-1.02233	0.0254984	chr2	33083578	33083761	-
Merged-chr7-127713205-2	chr7	127713122	127713289	-	93.15	tss-astroIL1b.tsr.txt|tss-astroNT.tsr.txt	intron (NM_001301283, intron 1 of 2)	intron (NM_001301283, intron 1 of 2)	268	NM_001301282	ENSMUSG00000042340	Ctf1	CT-1	cardiotrophin 1	protein-coding	6.41448	5.88	5.73264	7.98832	7.70953	7.20059	2.21077	0.000104982	x		x		x	x	-0.462004	0.131746	chr16	30897017	30897197	-	x
Merged-chr16-3723324-1	chr16	3723249	3723399	+	59.1	tss-astroIL1b.tsr.txt	Intergenic	Intergenic	-5200	NM_019453	ENSMUSG00000022534	Mefv	FMF|TRIM20|pyrin	Mediterranean fever	protein-coding	3.04725	1.97197	2.61133	6.19087	6.02966	2.72289	6.09282	0.00010674	x		x	x	x	x	na	na	chr16	3259137	3259184	+
Merged-chr9-13296555-2	chr9	13296420	13296690	-	120.05	tss-astroIL1b.tsr.txt|tss-astroNT.tsr.txt	Intergenic	Intergenic	49599	NM_025534	ENSMUSG00000079084	Ccdc82	2310043N13Rik	coiled-coil domain containing 82	protein-coding	5.86094	5.91136	6.75518	8.25813	8.08562	7.52289	2.30343	0.000107417	x		x	x	x	x	-0.886127	0.00874115	chr11	96343285	96343566	+	x
Merged-chr10-7943098-1	chr10	7943023	7943173	-	36.2	tss-astroIL1b.tsr.txt	intron (NM_138667, intron 1 of 6)	L2|LINE|L2	9967	NM_001359534	ENSMUSG00000015755	Tab2	1110030N06Rik|A530078N03Rik|Map3k7ip2|mKIAA0733	TGF-beta activated kinase 1/MAP3K7 binding protein 2	protein-coding	3.52912	2.56723	3.30375	5.07634	5.13478	5.39051	4.46579	0.000107772	x		x	x	x	x	na	na	chr6	149332062	149332211	+
Merged-chr7-25689161-2	chr7	25689086	25689236	-	52.6	tss-astroIL1b.tsr.txt|tss-astroNT.tsr.txt	intron (NM_011577, intron 1 of 6)	intron (NM_011577, intron 1 of 6)	2159	NM_011577	ENSMUSG00000002603	Tgfb1	TGF-beta1|TGFbeta1|Tgfb|Tgfb-1	transforming growth factor, beta 1	protein-coding	5.13852	5.02136	5.5443	6.6007	6.86368	6.90426	2.25576	0.000108465	x		x	x	x	x	-0.187604	0.652969	chr19	41351647	41351788	+	x
Merged-chr14-54417721-2	chr14	54417623	54417820	-	43.445	tss-astroIL1b.tsr.txt|tss-astroNT.tsr.txt	promoter-TSS (NM_011405)	promoter-TSS (NM_011405)	-19	NM_011405	ENSMUSG00000000958	Slc7a7	my+lat1	solute carrier family 7 (cationic amino acid transporter, y+ system), member 7	protein-coding	3.69594	4.36324	4.75336	5.90415	6.09828	7.18257	3.32736	0.000111061	x		x		x	x	-0.773324	0.0439017	chr14	22822553	22822762	-	x
Merged-chr11-83303518-1	chr11	83303443	83303593	-	29.1	tss-astroIL1b.tsr.txt	intron (NM_001035854, intron 1 of 21)	intron (NM_001035854, intron 1 of 21)	821	NM_001035854	ENSMUSG00000035152	Ap2b1	1300012O03Rik|AP105B	adaptor-related protein complex 2, beta 1 subunit	protein-coding	3.12838	2.75815	3.35089	4.83571	4.73323	4.98863	4.19995	0.000111908	x		x			x	na	na	chr17	35588050	35588165	-	x
Merged-chr12-85706045-1	chr12	85705970	85706120	-	18.9	tss-astroIL1b.tsr.txt	intron (NM_016767, intron 2 of 2)	intron (NM_016767, intron 2 of 2)	19325	NM_016767	ENSMUSG00000034266	Batf	B-ATF|SFA-2	basic leucine zipper transcription factor, ATF-like	protein-coding	2.36239	2.11384	2.27445	4.35027	4.05671	3.2134	7.20194	0.00011567	x		x	x		x	na	na	chr14	75543218	75543372	-
Merged-chr17-29494504-1	chr17	29494429	29494579	+	19.5	tss-astroIL1b.tsr.txt	intron (NM_001364913, intron 2 of 2)	intron (NM_001364913, intron 2 of 2)	1419	NM_001364913	ENSMUSG00000024014	Pim1	Pim-1	proviral integration site 1	protein-coding	2.31546	2.04751	2.22198	3.58512	3.33173	4.65617	7.28064	0.000115827	x					x	na	na	chr6	37173753	37173923	+
Merged-chr2-181241992-2	chr2	181241917	181242067	-	477.05	tss-astroIL1b.tsr.txt|tss-astroNT.tsr.txt	promoter-TSS (NM_183162)	promoter-TSS (NM_183162)	35	NM_183162	ENSMUSG00000027580	Helz2	PDIP1|Pric285|mKIAA1769|mPDIP1	helicase with zinc finger 2, transcriptional coactivator	protein-coding	7.72468	8.24351	8.85308	9.7011	9.92976	10.3964	2.08047	0.000119388	x		x	x		x	-0.347172	0.0884789
Merged-chr10-10546794-1	chr10	10546719	10546869	+	20.9	tss-astroIL1b.tsr.txt	intron (NM_026405, intron 2 of 2)	intron (NM_026405, intron 2 of 2)	11413	NM_026405	ENSMUSG00000019832	Rab32	2810011A17Rik	RAB32, member RAS oncogene family	protein-coding	2.57843	2.31037	2.64806	4.28275	3.96912	4.42476	6.39289	0.000121031	x		x		x	x	na	na
Merged-chr11-82870422-2	chr11	82870342	82870502	+	81.4	tss-astroIL1b.tsr.txt|tss-astroNT.tsr.txt	intron (NM_001164569, intron 1 of 7)	intron (NM_001164569, intron 1 of 7)	322	NM_001164570	ENSMUSG00000020696	Rffl	1700051E09Rik|4930516L10Rik|Carp2	ring finger and FYVE like domain containing protein	protein-coding	6.24097	5.78222	5.30286	7.46379	7.38532	7.36286	2.17053	0.000123759	x		x	x		x	-0.351804	0.234404	chr17	35088353	35088505	+	x
Merged-chr8-84976751-2	chr8	84976662	84976840	+	159.95	tss-astroIL1b.tsr.txt|tss-astroNT.tsr.txt	TTS (NM_008416)	TTS (NM_008416)	1997	NM_008416	ENSMUSG00000052837	Junb	-	jun B proto-oncogene	protein-coding	6.76382	7.12223	7.13491	8.15544	8.3575	8.66338	1.78868	0.000123759	x		x	x		x	-0.40494	0.126612	chr19	12793388	12793611	-	x
Merged-chr16-14361596-2	chr16	14361521	14361671	+	247.05	tss-astroIL1b.tsr.txt|tss-astroNT.tsr.txt	promoter-TSS (NM_008576)	promoter-TSS (NM_008576)	38	NM_008576	ENSMUSG00000023088	Abcc1	Abcc1a|Abcc1b|MRP|Mdrap|Mrp1	ATP-binding cassette, sub-family C (CFTR/MRP), member 1	protein-coding	7.82185	7.73232	7.50975	9.3933	8.93958	8.77652	1.73027	0.000126707	x		x	x		x	-0.342939	0.14333	chr16	15949537	15949818	+	x
Merged-chr12-86889272-1	chr12	86889197	86889347	-	64.4	tss-astroIL1b.tsr.txt	Intergenic	Intergenic	3295	NR_166902	ENSMUSG00000120265	Gm26698	-	predicted gene, 26698	ncRNA	4.29631	4.43624	3.40177	5.82032	6.02411	6.52432	3.27882	0.000129889	x				x	x	-0.970552	0.0175013	chr14	77033943	77034122	-	x
Merged-chr2-33467930-2	chr2	33467855	33468005	+	39.405	tss-astroIL1b.tsr.txt|tss-astroNT.tsr.txt	intron (NM_001355611, intron 1 of 2)	intron (NM_001355611, intron 1 of 2)	602	NM_001025594	ENSMUSG00000026788	Zbtb43	1700010E06Rik|Zfp297b|mKIAA0414	zinc finger and BTB domain containing 43	protein-coding	4.39928	4.14863	4.18836	5.75425	5.93983	5.684	2.67521	0.00013392	x		x	x		x	-0.195893	0.683641	chr9	126805717	126805811	-	x
Merged-chrX-12086966-2	chrX	12086863	12087069	-	31.05	tss-astroIL1b.tsr.txt|tss-astroNT.tsr.txt	intron (NM_001168321, intron 1 of 13)	intron (NM_001168321, intron 1 of 13)	-6413	NM_029510	ENSMUSG00000040363	Bcor	2900008C10Rik|5830466J11Rik|8430401K06Rik|BcorR|D930024N20Rik|mKIAA1575	BCL6 interacting corepressor	protein-coding	3.46693	4.18707	3.40862	5.30147	5.9468	6.18367	3.5896	0.000134742	x		x		x	x	-1.33804	0.00263938	chrX	40104535	40104801	-	x
Merged-chr7-28596336-1	chr7	28596261	28596411	+	54.5	tss-astroIL1b.tsr.txt	intron (NM_027470, intron 1 of 9)	intron (NM_027470, intron 1 of 9)	1848	NM_027470	ENSMUSG00000030602	Pak4	5730488L07Rik|mKIAA1142	p21 (RAC1) activated kinase 4	protein-coding	3.73745	2.75806	4.07114	6.0144	6.14363	5.24848	3.95436	0.000135266	x		x			x	-1.05239	0.0121022	chr19	39127651	39127820	-
Merged-chr4-63409385-1	chr4	63409310	63409460	-	70.7	tss-astroIL1b.tsr.txt	Intergenic	Intergenic	-5940	NM_001045514	ENSMUSG00000039158	Akna	-	AT-hook transcription factor	protein-coding	4.69134	2.80345	3.59629	6.36546	6.2244	6.47524	3.94666	0.000141742	x		x	x	x	x	na	na	chr9	114396914	114397112	-
Merged-chr4-64124547-1	chr4	64124472	64124622	-	39.1	tss-astroIL1b.tsr.txt	Intergenic	Intergenic	-77532	NM_011607	ENSMUSG00000028364	Tnc	C130033P17Rik|Hxb|TN|TN-C|Ten|cytotactin|tenascin-C	tenascin C	protein-coding	3.01105	3.46081	3.18599	4.67502	5.16916	5.73275	4.04497	0.000145974	x		x	x		x	na	na	chr9	115197667	115197814	-
Merged-chr9-90198709-1	chr9	90198634	90198784	+	29.3	tss-astroIL1b.tsr.txt	intron (NM_001003911, intron 23 of 23)	intron (NM_001003911, intron 23 of 23)	35731	NM_001326294	ENSMUSG00000032363	Adamts7	ADAM-TS7|ADAMTS7B	a disintegrin-like and metallopeptidase (reprolysin type) with thrombospondin type 1 motif, 7	protein-coding	2.95221	3.0585	3.36886	4.7414	4.82172	5.01359	3.93725	0.000150954	x		x	x		x	na	na	chr15	78760488	78760644	-
Merged-chr14-14633465-2	chr14	14633390	14633540	+	134.35	tss-astroIL1b.tsr.txt|tss-astroNT.tsr.txt	Intergenic	Intergenic	-69560	NM_001360517	ENSMUSG00000021733	Slc4a7	E430014N10Rik|NBC3|NBCn1|NBCn1-G|Tg(Thy1-SNCA)12Mjff	solute carrier family 4, sodium bicarbonate cotransporter, member 7	protein-coding	5.8539	6.59916	6.59337	7.72037	7.80311	8.74624	2.32598	0.000158589	x		x	x		x	-0.19148	0.452871	chr3	27534193	27534342	+	x
Merged-chr17-35439194-1	chr17	35439119	35439269	+	92.7	tss-astroIL1b.tsr.txt	promoter-TSS (NM_001198561)	promoter-TSS (NM_001198561)	27	NM_001201460		H2-Q9	H-2Q9|Ped|Qa-2|Qa-9|Qa9	histocompatibility 2, Q region locus 9	protein-coding	5.08341	5.0036	4.1107	7.31869	6.71755	6.05538	2.92775	0.000161695	x		x	x	x	x	-0.0750099	0.926089	chr6	31357101	31357256	-	x
Merged-chr11-114725515-2	chr11	114725440	114725590	+	94.15	tss-astroIL1b.tsr.txt|tss-astroNT.tsr.txt	Intergenic	Intergenic	-1904	NM_001034878	ENSMUSG00000034706	Dnai2	C030015H18Rik|Dnaic2|Gm728|b2b3405Clo	dynein axonemal intermediate chain 2	protein-coding	4.91713	5.20575	5.99511	7.639	7.42486	6.73689	2.57542	0.000164384	x		x	x	x	x	-0.495348	0.10208	chr17	74273022	74273170	+
Merged-chr5-143058993-2	chr5	143058918	143059068	+	29.73	tss-astroIL1b.tsr.txt|tss-astroNT.tsr.txt	intron (NM_001359851, intron 12 of 15)	intron (NM_001359851, intron 12 of 15)	54027	NM_080561	ENSMUSG00000045078	Rnf216	2810055G22Rik|F830018F18Rik|TRIAD3|UIP83|Ubce7ip1	ring finger protein 216	protein-coding	4.06554	3.98946	4.43674	6.02064	6.0561	5.41171	2.86554	0.000165775	x		x	x	x	x	-0.729305	0.0786951	chr7	5696721	5696911	+
Merged-chr6-124768840-1	chr6	124768765	124768915	+	47.6	tss-astroIL1b.tsr.txt	intron (NM_001302642, intron 1 of 9)	intron (NM_001302642, intron 1 of 9)	833	NM_001302642	ENSMUSG00000004267	Eno2	D6Ertd375e|Eno-2|NSE	enolase 2, gamma neuronal	protein-coding	2.947	3.31727	3.12904	5.6064	5.37571	4.28562	4.19467	0.000175	x		x	x		x	na	na	chr12	6915207	6915374	-	x
Merged-chr15-64222341-1	chr15	64222266	64222416	-	19.6	tss-astroIL1b.tsr.txt	intron (NM_001276461, intron 3 of 28)	intron (NM_001276461, intron 3 of 28)	90332	NM_001276462	ENSMUSG00000022377	Asap1	DEF-1|Ddef1|PAP|mKIAA1249|s19	ArfGAP with SH3 domain, ankyrin repeat and PH domain1	protein-coding	2.28357	2.02659	2.19352	4.2161	4.26327	2.84826	7.21611	0.00019094	x					x	na	na
Merged-chr2-144556513-2	chr2	144556438	144556588	-	119	tss-astroIL1b.tsr.txt|tss-astroNT.tsr.txt	5' UTR (NM_001355379, exon 1 of 20)	5' UTR (NM_001355379, exon 1 of 20)	284	NM_019787	ENSMUSG00000027429	Sec23b	-	SEC23 homolog B, COPII coat complex component	protein-coding	6.57917	6.35593	6.63878	7.90967	7.57268	8.47117	1.99286	0.000193937	x		x	x		x	-0.093548	0.801994	chr20	18508101	18508237	-	x
Merged-chr2-44957498-1	chr2	44957423	44957573	+	18	tss-astroIL1b.tsr.txt	Intergenic	Intergenic	-29781	NM_001362986	ENSMUSG00000036890	Gtdc1	E330008O22Rik	glycosyltransferase-like domain containing 1	protein-coding	2.27748	2.02713	2.18944	4.48198	3.72044	3.03855	7.17661	0.00019491	x		x		x	x	na	na	chr2	144359142	144359296	+	x
Merged-chr2-84937569-1	chr2	84937494	84937644	-	22.7	tss-astroIL1b.tsr.txt	5' UTR (NM_021398, exon 2 of 13)	5' UTR (NM_021398, exon 2 of 13)	923	NM_021398	ENSMUSG00000027074	Slc43a3	Eeg1|SEEEG-1	solute carrier family 43, member 3	protein-coding	2.5447	2.29157	2.61707	3.86969	4.1026	4.39716	6.30232	0.000197519	x		x	x	x	x	-1.64039	0.0024354	chr11	57426214	57426381	+	x
Merged-chr2-30133287-2	chr2	30133209	30133365	+	214.4	tss-astroIL1b.tsr.txt|tss-astroNT.tsr.txt	promoter-TSS (NM_146252)	promoter-TSS (NM_146252)	-459	NM_146252	ENSMUSG00000039678	Tbc1d13	2600014A06Rik	TBC1 domain family, member 13	protein-coding	7.18544	7.4063	7.67548	8.6164	9.11642	8.62949	1.74143	0.000201825	x		x	x	x	x	-0.117386	0.612533
Merged-chr9-21287700-2	chr9	21287625	21287775	+	197.35	tss-astroIL1b.tsr.txt|tss-astroNT.tsr.txt	TTS (NM_009878)	TTS (NM_009878)	269	NM_145416	ENSMUSG00000035047	Kri1	-	KRI1 homolog	protein-coding	7.30474	6.64002	6.87866	9.08638	9.08237	7.71496	2.30351	0.000205239	x		x	x		x	-0.148631	0.528781	chr19	10565686	10565793	+	x
Merged-chr7-144570850-1	chr7	144570775	144570925	+	16.7	tss-astroIL1b.tsr.txt	Intergenic	RLTR14-int|LTR|ERV1	11591	NM_010175	ENSMUSG00000031077	Fadd	Mort1/FADD	Fas (TNFRSF6)-associated via death domain	protein-coding	2.33898	2.12476	2.26167	3.31251	3.70285	4.17448	7.01001	0.00020842	x		x		x	x	na	na
Merged-chr13-42051154-1	chr13	42051079	42051229	-	92.3	tss-astroNT.tsr.txt	promoter-TSS (NM_007772)	promoter-TSS (NM_007772)	-867	NM_007772	ENSMUSG00000021366	Hivep1	Cryabp1	human immunodeficiency virus type I enhancer binding protein 1	protein-coding	6.91355	7.42279	6.80842	8.67346	8.57518	8.23711	1.82575	0.000208627	x		x	x		x	-0.155387	0.512075	chr6	12010753	12010907	-
Merged-chr4-141077945-1	chr4	141077870	141078020	+	46.5	tss-astroIL1b.tsr.txt	intron (NR_149724, intron 1 of 8)	CpG	412	NR_149724	ENSMUSG00000028923	Necap2	1110005F07Rik|NECAP-2	NECAP endocytosis associated 2	protein-coding	2.95033	3.46451	2.78844	5.62897	5.84779	4.45954	4.54059	0.000209745	x		x	x	x	x	na	na	chr1	16441097	16441281	-	x
Merged-chr2-32153358-2	chr2	32153283	32153433	-	47.45	tss-astroIL1b.tsr.txt|tss-astroNT.tsr.txt	intron (NM_001159634, intron 1 of 31)	intron (NM_001159634, intron 1 of 31)	2210	NM_172661	ENSMUSG00000039262	Prrc2b	5830434P21Rik|Bat2l|Bat2l1|D430039P21|mKIAA0515	proline-rich coiled-coil 2B	protein-coding	4.45124	4.62429	5.42116	6.44118	6.65534	6.79511	2.57093	0.000217336	x		x	x	x	x	-0.308786	0.419236	chr9	131397028	131397264	-	x
Merged-chr14-27114904-1	chr14	27114829	27114979	+	25.8	tss-astroIL1b.tsr.txt	Intergenic	CpG	-29089	NM_001289686	ENSMUSG00000021895	Arhgef3	1200004I24Rik|9830169H03Rik|Xpln	Rho guanine nucleotide exchange factor (GEF) 3	protein-coding	3.21608	2.62511	3.04046	4.61572	4.63999	4.68473	4.41535	0.000226331	x		x	x		x	na	na	chr3	57079144	57079323	-	x
Merged-chr7-110772574-1	chr7	110772499	110772649	-	36.2	tss-astroIL1b.tsr.txt	promoter-TSS (NM_009667)	promoter-TSS (NM_009667)	-30	NM_009667	ENSMUSG00000005686	Ampd3	-	adenosine monophosphate deaminase 3	protein-coding	3.35977	2.45213	2.69487	5.02642	4.76711	4.71309	5.19477	0.000228223	x		x			x	na	na	chr11	10454955	10455112	-	x
Merged-chr2-151974495-1	chr2	151974420	151974570	+	48.9	tss-astroIL1b.tsr.txt	promoter-TSS (NM_001289150)	promoter-TSS (NM_001289150)	-514	NM_028666	ENSMUSG00000027459	Fam110a	1700008J10Rik|5430432M24Rik	family with sequence similarity 110, member A	protein-coding	4.00745	3.22749	3.91838	6.33727	5.55518	4.89927	3.51859	0.000229319	x		x			x	na	na	chr20	840594	840743	-
Merged-chr5-121835690-1	chr5	121835615	121835765	+	56.4	tss-astroIL1b.tsr.txt	intron (NM_001306127, intron 1 of 8)	intron (NM_001306127, intron 1 of 8)	414	NM_001306126	ENSMUSG00000042594	Sh2b3	Lnk	SH2B adaptor protein 3	protein-coding	4.5588	3.94363	3.99673	6.27345	6.19476	5.22213	2.99683	0.00025197	x					x	-0.655127	0.113005	chr12	111408005	111408158	-
Merged-chr11-120256770-1	chr11	120256695	120256845	+	15.5	tss-astroIL1b.tsr.txt	intron (NM_001347621, intron 2 of 27)	intron (NM_001347621, intron 2 of 27)	23823	NM_001347621	ENSMUSG00000039741	Bahcc1	B930044J06	BAH domain and coiled-coil containing 1	protein-coding	2.35648	2.16536	2.28637	3.4634	3.74239	3.83344	6.88579	0.000252252	x		x			x	na	na	chr17	81422977	81423169	+	x
Merged-chr15-99033884-1	chr15	99033809	99033959	+	24	tss-astroIL1b.tsr.txt	intron (NM_009448, intron 1 of 3)	intron (NM_009448, intron 1 of 3)	3993	NM_009448	ENSMUSG00000043091	Tuba1c	M[a]6|Tuba6	tubulin, alpha 1C	protein-coding	2.71282	2.59882	2.9136	4.64744	4.27695	4.27316	4.83783	0.00025949	x		x	x	x	x	na	na	chr12	49268912	49268999	+	x
Merged-chr2-158145599-1	chr2	158145524	158145674	+	15.6	tss-astroIL1b.tsr.txt	intron (NM_009373, intron 1 of 12)	intron (NM_009373, intron 1 of 12)	793	NM_009373	ENSMUSG00000037820	Tgm2	G[a]h|TG2|TGase2|tTG|tTGas	transglutaminase 2, C polypeptide	protein-coding	2.35236	2.1633	2.28282	3.4583	3.8812	3.66627	6.88081	0.000265138	x		x		x	x	na	na	chr20	38164275	38164426	+
Merged-chr7-45339554-1	chr7	45339479	45339629	+	23.5	tss-astroIL1b.tsr.txt	TTS (NM_010473)	TTS (NM_010473)	4285	NM_010473	ENSMUSG00000038239	Hrc	-	histidine rich calcium binding protein	protein-coding	2.77909	2.80079	2.9737	4.41396	4.48785	4.51951	4.38213	0.000265323	x		x	x	x	x	na	na	chr19	49150675	49150814	-	x
Merged-chr1-150100100-2	chr1	150100025	150100175	+	204.9	tss-astroIL1b.tsr.txt|tss-astroNT.tsr.txt	promoter-TSS (NR_015466)	promoter-TSS (NR_015466)	69	NM_011198	ENSMUSG00000032487	Ptgs2	COX2|Cox-2|PES-2|PGHS-2|PHS II|PHS-2|Pghs2|TIS10|gripghs	prostaglandin-endoperoxide synthase 2	protein-coding	7.42113	5.75087	7.2512	9.2736	8.645	8.76067	2.44697	0.000269406	x		x	x		x	-0.441185	0.0849233	chr1	186680360	186680497	-	x
Merged-chr14-20479052-1	chr14	20478977	20479127	+	18.4	tss-astroNT.tsr.txt	intron (NM_001110794, intron 1 of 12)	intron (NM_001110794, intron 1 of 12)	889	NM_001374757	ENSMUSG00000021814	Anxa7	Anx7|synexin	annexin A7	protein-coding	4.72043	5.31654	5.27382	7.14206	6.64552	6.42883	2.37608	0.000273427	x		x	x		x	-0.49672	0.138248	chr10	73413026	73413198	+	x
Merged-chr9-78617279-2	chr9	78617204	78617354	-	70.75	tss-astroIL1b.tsr.txt|tss-astroNT.tsr.txt	intron (NM_153098, intron 2 of 32)	intron (NM_153098, intron 2 of 32)	1733	NM_153098	ENSMUSG00000046186	Cd109	9930012E15Rik|GARP	CD109 antigen	protein-coding	5.58297	4.41069	4.09279	7.72051	7.44449	5.75254	3.3178	0.000274253	x		x			x	-0.340271	0.292396	chr6	73697700	73697899	-
Merged-chr14-31664473-1	chr14	31664398	31664548	+	22.7	tss-astroIL1b.tsr.txt	intron (NM_025295, intron 2 of 3)	LTR37B|LTR|ERV1	23409	NM_001374217	ENSMUSG00000021900	Btd	-	biotinidase	protein-coding	2.6401	2.6073	2.54004	4.56267	4.36143	4.12049	5.46921	0.000275481	x					x	na	na
Merged-chr1-166409224-1	chr1	166409149	166409299	-	20.4	tss-astroIL1b.tsr.txt	5' UTR (NM_175170, exon 2 of 6)	5' UTR (NM_175170, exon 2 of 6)	604	NM_175170	ENSMUSG00000040596	Pogk	9130401E23Rik|BASS2|mKIAA1513	pogo transposable element with KRAB domain	protein-coding	2.34149	2.15143	2.27166	3.83703	3.35929	3.77135	6.87797	0.000284145	x		x	x	x	x	-1.44637	0.00759135	chr1	166840123	166840274	+	x
Merged-chr9-95858540-1	chr9	95858465	95858615	-	54.4	tss-astroIL1b.tsr.txt	promoter-TSS (NM_001271569)	promoter-TSS (NM_001271569)	-658	NM_001271569	ENSMUSG00000096655	1700065D16Rik	-	RIKEN cDNA 1700065D16 gene	protein-coding	4.74154	3.95289	4.12917	5.76309	5.99482	5.99175	2.72864	0.000289425	x		x	x	x	x	-0.145783	0.842753	chr3	142577632	142577723	+
Merged-chr8-84660219-1	chr8	84660144	84660294	+	46.2	tss-astroIL1b.tsr.txt	Intergenic	Intergenic	2633	NM_010499	ENSMUSG00000053560	Ier2	Ch1|Pip92	immediate early response 2	protein-coding	4.27602	3.86789	3.59814	5.8816	5.62945	5.23968	3.01126	0.000290654	x		x		x	x	-0.904898	0.0308066	chr19	13155890	13156042	-
Merged-chr2-34958353-1	chr2	34958278	34958428	+	30.7	tss-astroIL1b.tsr.txt	intron (NM_009421, intron 4 of 10)	intron (NM_009421, intron 4 of 10)	3419	NM_001326601	ENSMUSG00000026875	Traf1	4732496E14Rik	TNF receptor-associated factor 1	protein-coding	2.81908	2.45982	3.26004	4.5296	4.95073	4.8998	4.89781	0.000293173	x		x		x	x	na	na	chr9	120926281	120926449	+	x
Merged-chr6-115991635-2	chr6	115991560	115991710	-	92.45	tss-astroIL1b.tsr.txt|tss-astroNT.tsr.txt	intron (NM_026376, intron 1 of 35)	intron (NM_026376, intron 1 of 35)	3370	NM_026376	ENSMUSG00000030123	Plxnd1	6230425C21Rik|b2b1863Clo|b2b553Clo	plexin D1	protein-coding	5.61033	4.89331	5.77743	8.02844	8.00606	6.0018	2.91893	0.000295258	x		x	x	x	x	-0.137584	0.705544	chr3	129603122	129603286	-	x
Merged-chr5-4533934-1	chr5	4533859	4534009	+	15.3	tss-astroIL1b.tsr.txt	Intergenic	Intergenic	224282	NM_021457	ENSMUSG00000044674	Fzd1	FZ-1|Fz1	frizzled class receptor 1	protein-coding	2.30913	2.10544	2.23524	3.66407	3.21399	4.07444	6.93538	0.000297941	x				x	x	na	na	chr7	91514979	91515128	-
Merged-chr10-34206538-2	chr10	34206463	34206613	-	137.85	tss-astroIL1b.tsr.txt|tss-astroNT.tsr.txt	intron (NM_172508, intron 1 of 5)	intron (NM_172508, intron 1 of 5)	697	NM_172508	ENSMUSG00000039497	Dse	6030499O08|B130024B19Rik|DS-epi1|Sart2	dermatan sulfate epimerase	protein-coding	7.13259	6.65137	7.02478	8.26575	8.25202	8.13157	1.65637	0.000299177	x		x	x		x	-0.310873	0.242593	chr6	116371730	116371884	+	x
Merged-chr13-47043893-1	chr13	47043818	47043968	+	18.5	tss-astroIL1b.tsr.txt	promoter-TSS (NM_016785)	promoter-TSS (NM_016785)	394	NM_172262	ENSMUSG00000038080	Kdm1b	4632428N09Rik|Aof1	lysine (K)-specific demethylase 1B	protein-coding	2.47416	2.32931	2.39121	4.0785	4.15096	3.65721	6.25486	0.000310441	x		x	x	x	x	na	na	chr6	18155675	18155768	+	x
Merged-chr3-93555984-2	chr3	93555909	93556059	-	319.7	tss-astroIL1b.tsr.txt|tss-astroNT.tsr.txt	intron (NM_009112, intron 1 of 2)	intron (NM_009112, intron 1 of 2)	867	NM_009112	ENSMUSG00000041959	S100a10	42C|CAL12|CLP11|Cal1l|p10|p11	S100 calcium binding protein A10 (calpactin)	protein-coding	7.04697	6.91204	8.20447	8.85338	9.15743	10.1441	2.46725	0.00031558	x		x	x		x	-0.239183	0.227176	chr1	151992699	151992849	+	x
Merged-chr11-70459812-1	chr11	70459737	70459887	+	56.9	tss-astroIL1b.tsr.txt	non-coding (NR_151496, exon 1 of 7)	non-coding (NR_151496, exon 1 of 7)	172	NR_151499	ENSMUSG00000018920	Cxcl16	0910001K24Rik|CXCL16v1|CXCL16v2|SR-PSOX|Zmynd15|b2b498Clo	chemokine (C-X-C motif) ligand 16	protein-coding	3.37584	3.81979	4.57279	5.7618	5.92969	6.19223	3.24202	0.000319343	x		x	x	x	x	-0.581685	0.153167	chr17	4739616	4739748	+	x
Merged-chr3-87907386-2	chr3	87907242	87907531	-	96.65	tss-astroIL1b.tsr.txt|tss-astroNT.tsr.txt	intron (NM_001331051, intron 1 of 6)	intron (NM_001331051, intron 1 of 6)	536	NM_001331052	ENSMUSG00000004897	Hdgf	D3Ertd299e	heparin binding growth factor	protein-coding	6.78821	6.7835	6.5442	8.06934	7.99665	7.80304	1.64628	0.000321409	x		x	x	x	x	-0.66256	0.0359535	chr1	156750431	156750721	+
Merged-chr19-4332793-1	chr19	4332718	4332868	-	51.1	tss-astroIL1b.tsr.txt	intron (NM_001001984, intron 12 of 20)	intron (NM_001001984, intron 12 of 20)	-26571	NM_001290818	ENSMUSG00000024858	Grk2	Adrbk-1|Adrbk1|Bark-1|beta ARK|betaARK1	G protein-coupled receptor kinase 2	protein-coding	3.96654	3.17289	4.35184	5.58704	5.92835	5.82557	3.28218	0.000336078	x		x	x	x	x	-0.609948	0.154142	chr11	67241146	67241296	+	x
Merged-chr13-51645712-1	chr13	51645637	51645787	+	76	tss-astroIL1b.tsr.txt	intron (NM_025415, intron 1 of 2)	CpG	480	NM_025415	ENSMUSG00000062248	Cks2	1110038L14Rik|CKSHS2	CDC28 protein kinase regulatory subunit 2	protein-coding	4.38152	4.34543	5.22266	6.50383	6.10405	6.6676	2.63832	0.000336524	x		x	x	x	x	-0.257047	0.548406	chr9	89311954	89312089	+
Merged-chr13-42052820-2	chr13	42052726	42052915	-	52.85	tss-astroIL1b.tsr.txt|tss-astroNT.tsr.txt	intron (NM_007772, intron 1 of 8)	(TCC)n|Simple_repeat|Simple_repeat	799	NM_007772	ENSMUSG00000021366	Hivep1	Cryabp1	human immunodeficiency virus type I enhancer binding protein 1	protein-coding	5.29588	4.49576	5.52473	6.57918	6.9564	6.90629	2.41837	0.000347516	x		x	x	x	x	-0.610258	0.0838898	chr6	12013070	12013255	-	x
Merged-chr17-35394099-2	chr17	35394024	35394174	+	42.445	tss-astroIL1b.tsr.txt|tss-astroNT.tsr.txt	promoter-TSS (NR_051981)	promoter-TSS (NR_051981)	0	NR_051981	ENSMUSG00000055413	H2-Q5	H-2Q5|Qa-5|Qa5|Qat-5	histocompatibility 2, Q region locus 5	pseudo	4.46352	4.5403	4.14409	6.96676	6.54899	5.05035	3.11199	0.000364172	x		x	x	x	x	-0.0158337	0.987669	chr6	29942455	29942611	+	x
Merged-chr11-60932981-2	chr11	60932906	60933056	-	75.1	tss-astroIL1b.tsr.txt|tss-astroNT.tsr.txt	intron (NM_008928, intron 1 of 11)	intron (NM_008928, intron 1 of 11)	927	NR_157293	ENSMUSG00000018932	Map2k3	MAPKK 3|MEK3|MKK3|MKK3b|Prkmk3	mitogen-activated protein kinase kinase 3	protein-coding	3.76343	4.83706	4.98107	7.47133	7.59709	5.20181	3.51887	0.000365855	x		x	x		x	-0.151021	0.678583	chr17	21285729	21285863	-
Merged-chr5-117356489-2	chr5	117356414	117356564	+	57.6	tss-astroIL1b.tsr.txt|tss-astroNT.tsr.txt	promoter-TSS (NM_021539)	promoter-TSS (NM_021539)	-816	NM_021539	ENSMUSG00000029364	Wsb2	Swip2|WSB-2	WD repeat and SOCS box-containing 2	protein-coding	4.97441	4.97631	5.49491	6.33972	6.61299	7.4388	2.48029	0.000369936	x		x	x		x	-0.196951	0.620762
Merged-chr9-65293267-2	chr9	65293192	65293342	+	74.25	tss-astroIL1b.tsr.txt|tss-astroNT.tsr.txt	promoter-TSS (NM_011802)	promoter-TSS (NM_011802)	-993	NM_011802	ENSMUSG00000015357	Clpx	E330029I21	caseinolytic mitochondrial matrix peptidase chaperone subunit	protein-coding	4.36754	5.77888	5.53329	7.10663	7.05928	7.5769	2.62022	0.000369936	x		x		x	x	-0.61508	0.0649388
Merged-chr3-87907780-2	chr3	87907705	87907855	+	451.7	tss-astroIL1b.tsr.txt|tss-astroNT.tsr.txt	intron (NM_001331051, intron 1 of 6)	intron (NM_001331051, intron 1 of 6)	930	NM_001331052	ENSMUSG00000004897	Hdgf	D3Ertd299e	heparin binding growth factor	protein-coding	8.73685	8.24225	8.60646	10.1932	10.1036	9.37467	1.73213	0.000376494	x		x			x	-0.210727	0.216655	chr1	156750131	156750237	-
Merged-chr3-83863254-2	chr3	83863179	83863329	+	79.05	tss-astroIL1b.tsr.txt|tss-astroNT.tsr.txt	Intergenic	Intergenic	-21646	NM_011905	ENSMUSG00000027995	Tlr2	Ly105	toll-like receptor 2	protein-coding	6.02057	6.10333	5.47379	7.15703	7.54676	7.28346	1.98036	0.000394939	x		x	x		x	-0.291022	0.362117	chr4	153655940	153656106	-
Merged-chr17-27557514-1	chr17	27557439	27557589	-	52.9	tss-astroIL1b.tsr.txt	intron (NM_016660, intron 1 of 4)	CpG-6152	861	NM_001166476	ENSMUSG00000078249	Hmga1b	Hmga1-rs1|Hmgi-rs1	high mobility group AT-hook 1B	protein-coding	4.66143	3.47988	3.75212	5.9316	5.97846	5.6719	3.11955	0.000397686	x			x		x	-0.961733	0.0252852	chr6	34237796	34237930	-
Merged-chr17-83304503-1	chr17	83304428	83304578	-	14	tss-astroIL1b.tsr.txt	Intergenic	Intergenic	-46428	NM_001357886	ENSMUSG00000032624	Eml4	4930443C24Rik	echinoderm microtubule associated protein like 4	protein-coding	2.30491	2.12651	2.23899	3.54936	3.31392	3.82087	6.79074	0.000428773	x		x			x	na	na	chr2	42126099	42126257	-	x
Merged-chr9-106367217-1	chr9	106367142	106367292	+	58.7	tss-astroIL1b.tsr.txt	Intergenic	Intergenic	-1415	NM_153459	ENSMUSG00000053716	Dusp7	Mkpx|Pyst2	dual specificity phosphatase 7	protein-coding	4.56537	3.57068	4.31587	6.30553	6.25777	5.31245	3.02981	0.000449837	x		x			x	-0.371859	0.402209	chr3	52058080	52058183	-
Merged-chr9-101076722-1	chr9	101076647	101076797	+	35.5	tss-astroIL1b.tsr.txt	intron (NM_001379344, intron 2 of 2)	intron (NM_001379344, intron 2 of 2)	1960	NM_001100451	ENSMUSG00000066415	Msl2	E130103E02Rik|Msl2l1|Rnf184	MSL complex subunit 2	protein-coding	3.31705	2.56581	2.68177	4.82726	4.54574	4.46924	4.69837	0.000452409	x		x	x		x	na	na	chr3	136193714	136193868	-
Merged-chr17-10335332-2	chr17	10335257	10335407	+	344.5	tss-astroIL1b.tsr.txt|tss-astroNT.tsr.txt	Intergenic	Intergenic	10730	NR_045461	ENSMUSG00000099384	1700110C19Rik	-	RIKEN cDNA 1700110C19 gene	ncRNA	8.20421	8.39501	8.02578	9.35613	9.21698	9.84056	1.59988	0.000453694	x		x	x	x	x	-0.178287	0.329613	chr6	163396875	163397031	-	x
Merged-chr16-91405940-1	chr16	91405865	91406015	+	49.3	tss-astroIL1b.tsr.txt	promoter-TSS (NM_008349)	promoter-TSS (NM_008349)	-295	NM_008349	ENSMUSG00000022969	Il10rb	6620401D04Rik|CRF2-4|Crfb4|D16H21S58|D21S58h|IL-10R2|Il10r2	interleukin 10 receptor, beta	protein-coding	3.50235	3.99456	4.13678	5.34137	5.33023	6.33616	3.18688	0.000455225	x		x			x	-0.614518	0.150931	chr21	33265970	33266128	+	x
Merged-chr5-118477792-1	chr5	118477717	118477867	-	36.5	tss-astroIL1b.tsr.txt	Intergenic	Intergenic	-82927	NM_172424	ENSMUSG00000018076	Med13l	2210413I17Rik|6330591G05Rik|9030618F05Rik|Thrap2|Trap240L|mKIAA1025	mediator complex subunit 13-like	protein-coding	3.70498	2.72532	3.46331	4.73573	5.40327	5.38853	3.87212	0.000468239	x		x	x	x	x	na	na
Merged-chr16-49971497-2	chr16	49971422	49971572	-	39.6	tss-astroIL1b.tsr.txt|tss-astroNT.tsr.txt	Intergenic	Intergenic	-8963	NR_045001		Gm6936	-	predicted gene 6936	ncRNA	4.46532	4.88741	4.66071	6.09798	6.28618	6.12089	2.32519	0.000475014	x		x	x		x	-0.195202	0.711304	chr3	107986660	107986826	+
Merged-chr1-180640082-1	chr1	180640007	180640157	+	25.8	tss-astroIL1b.tsr.txt	Intergenic	Intergenic	-1068	NR_120498	ENSMUSG00000058729	Lin9	2700022J23Rik|Bara|Lin-9|TGS|TGS1|mLin-9	lin-9 DREAM MuvB core complex component	protein-coding	2.90164	3.18217	3.08701	4.93408	4.76376	4.47293	3.88778	0.000481635	x		x		x	x	-1.00974	0.0339229	chr1	226310436	226310664	-
Merged-chr3-107760544-1	chr3	107760469	107760619	-	62.7	tss-astroIL1b.tsr.txt	promoter-TSS (NM_007778)	promoter-TSS (NM_007778)	-75	NM_001113529	ENSMUSG00000014599	Csf1	BAP025|Csfm|MCSF|Mhdabap25|op	colony stimulating factor 1 (macrophage)	protein-coding	4.22754	4.40524	5.06584	6.4294	6.09532	6.17193	2.53684	0.000490494	x		x	x	x	x	-1.00289	0.0114089	chr1	109910473	109910628	+	x
Merged-chr2-128382611-1	chr2	128382536	128382686	-	68.2	tss-astroIL1b.tsr.txt	intron (NR_028591, intron 1 of 1)	intron (NR_028591, intron 1 of 1)	-40075	NR_166620		Gm14010	-	predicted gene 14010	ncRNA	3.9427	3.93816	4.68469	6.55848	6.54145	5.04717	3.1404	0.000504317	x		x	x		x	-0.174123	0.768173	chr2	111441558	111441705	-
Merged-chr3-83862977-2	chr3	83862836	83863118	-	76.4	tss-astroIL1b.tsr.txt|tss-astroNT.tsr.txt	Intergenic	Intergenic	-21369	NM_011905	ENSMUSG00000027995	Tlr2	Ly105	toll-like receptor 2	protein-coding	6.45287	6.51714	6.30518	7.81458	7.75799	7.4532	1.67938	0.000534717	x		x	x	x	x	-1.1498	0.00212218	chr4	153656166	153656666	+
Merged-chr3-126828358-1	chr3	126828283	126828433	+	13.6	tss-astroIL1b.tsr.txt	intron (NM_001025438, intron 14 of 18)	intron (NM_001025438, intron 14 of 18)	115028	NM_001034168	ENSMUSG00000032826	Ank2	100043364|Ank-2|Gm4392	ankyrin 2, brain	protein-coding	2.2827	2.11117	2.21909	3.377	3.34744	3.78994	6.73781	0.000542776	x					x	na	na	chr4	113471011	113471077	-
Merged-chr4-133632257-2	chr4	133632182	133632332	+	76.05	tss-astroIL1b.tsr.txt|tss-astroNT.tsr.txt	intron (NM_001017968, intron 1 of 7)	intron (NM_001017968, intron 1 of 7)	1172	NM_001017968	ENSMUSG00000037553	Zdhhc18	DHHC-18	zinc finger, DHHC domain containing 18	protein-coding	5.80689	4.77862	5.10807	7.56606	7.64384	6.00373	2.74268	0.000551855	x		x	x		x	-0.358579	0.234531	chr1	26828124	26828251	-
Merged-chr7-142462553-1	chr7	142462478	142462628	-	19.5	tss-astroIL1b.tsr.txt	intron (NM_001136071, intron 1 of 10)	intron (NM_001136071, intron 1 of 10)	1741	NM_001271510	ENSMUSG00000018819	Lsp1	Lsp-1|WP34|p50|pp52	lymphocyte specific 1	protein-coding	2.2068	2.0089	2.13515	3.14436	3.16842	4.12784	6.862	0.000581054	x		x	x		x	na	na	chr11	1854982	1855145	-
Merged-chr1-64199113-2	chr1	64199037	64199190	+	45	tss-astroIL1b.tsr.txt|tss-astroNT.tsr.txt	Intergenic	ID_B1|SINE|B4	-77724	NM_033563	ENSMUSG00000025959	Klf7	9830124P08Rik	Kruppel-like factor 7 (ubiquitous)	protein-coding	5.48532	4.74189	4.70749	6.64184	6.7403	6.26708	2.328	0.000592977	x		x	x		x	-0.0743451	0.935496	chr2	207229845	207229910	+
Merged-chr6-113644967-1	chr6	113644892	113645042	-	18.5	tss-astroIL1b.tsr.txt	intron (NM_172161, intron 1 of 12)	intron (NM_172161, intron 1 of 12)	6500	NM_001113553	ENSMUSG00000060477	Irak2	6330415L08Rik|IRAK-2	interleukin-1 receptor-associated kinase 2	protein-coding	2.47657	2.26663	2.55408	4.01758	3.78916	3.81673	6.03287	0.000595093	x		x	x	x	x	-1.2093	0.0193865
Merged-chr13-45001508-2	chr13	45001414	45001602	+	47.85	tss-astroIL1b.tsr.txt|tss-astroNT.tsr.txt	intron (NM_025772, intron 1 of 9)	intron (NM_025772, intron 1 of 9)	588	NM_025772	ENSMUSG00000057531	Dtnbp1	5430437B18Rik|Bloc1s8|dysbindin|sdy	dystrobrevin binding protein 1	protein-coding	4.97691	4.11243	5.43092	6.969	6.60206	6.51073	2.60608	0.000600915	x		x	x		x	-0.445164	0.226708	chr6	15662041	15662267	+	x
Merged-chr2-164456964-2	chr2	164456889	164457039	+	52.65	tss-astroIL1b.tsr.txt|tss-astroNT.tsr.txt	Intergenic	Intergenic	-4007	NM_025575	ENSMUSG00000045503	Sys1	2610042O14Rik	SYS1 Golgi-localized integral membrane protein homolog (S. cerevisiae)	protein-coding	5.62221	5.1444	5.3195	6.70729	6.7286	6.68811	1.97271	0.000601913	x		x	x	x	x	-0.345104	0.345804	chr20	45359838	45359986	+
Merged-chr2-126934209-2	chr2	126934121	126934298	-	43.085	tss-astroIL1b.tsr.txt|tss-astroNT.tsr.txt	promoter-TSS (NM_023220)	promoter-TSS (NM_023220)	-974	NM_023220	ENSMUSG00000027366	Sppl2a	2010106G01Rik|C130089K23Rik	signal peptide peptidase like 2A	protein-coding	3.47938	4.60231	4.56489	6.86798	6.54318	5.52248	3.23418	0.000612207	x		x		x	x	-0.83973	0.0314417
Merged-chr6-149193621-2	chr6	149193546	149193696	-	112.65	tss-astroIL1b.tsr.txt|tss-astroNT.tsr.txt	Intergenic	RLTR30B_MM|LTR|ERV1	-4909	NM_001356344	ENSMUSG00000068250	Amn1	5830467E07Rik|A230083D09|C730024G19Rik	antagonist of mitotic exit network 1	protein-coding	6.02198	6.43541	5.80933	8.20352	8.16921	6.80271	2.32235	0.000619521	x		x	x		x	-0.180773	0.541565
Merged-chr12-111455934-1	chr12	111455859	111456009	+	17.3	tss-astroIL1b.tsr.txt	TTS (NM_009396)	TTS (NM_009396)	13273	NM_009396	ENSMUSG00000021281	Tnfaip2	B94|Exoc3l3|M-sec|Tnfip2|tnfb94	tumor necrosis factor, alpha-induced protein 2	protein-coding	2.04684	1.78696	1.95729	3.35186	2.39554	4.51583	7.14202	0.000631205	x		x	x		x	na	na	chr14	103138603	103138724	+
Merged-chr1-119507733-1	chr1	119507658	119507808	+	17.5	tss-astroIL1b.tsr.txt	Intergenic	Intergenic	-2951	NM_022327	ENSMUSG00000004451	Ralb	5730472O18Rik	v-ral simian leukemia viral oncogene B	protein-coding	2.24334	2.0659	2.17805	3.18928	3.90913	3.30115	6.75579	0.00063835	x					x	na	na
Merged-chr4-126110730-1	chr4	126110655	126110805	-	164.6	tss-astroIL1b.tsr.txt	intron (NM_028800, intron 1 of 10)	intron (NM_028800, intron 1 of 10)	6773	NM_028800	ENSMUSG00000042608	Stk40	2310004N11Rik	serine/threonine kinase 40	protein-coding	5.6793	6.37084	5.67407	7.1066	7.32712	8.35573	2.35496	0.000638615	x		x	x	x	x	-0.317361	0.247782	chr1	36374169	36374438	+	x
Merged-chr7-110773937-2	chr7	110773810	110774065	+	99.75	tss-astroIL1b.tsr.txt|tss-astroNT.tsr.txt	5' UTR (NM_001372439, exon 1 of 15)	5' UTR (NM_001372439, exon 1 of 15)	301	NM_001372439	ENSMUSG00000005686	Ampd3	-	adenosine monophosphate deaminase 3	protein-coding	6.36995	6.29377	6.85209	7.96946	7.91328	7.6354	1.74764	0.000648636	x		x	x	x	x	-0.961138	0.00614092	chr11	10456193	10456488	+	x
Merged-chr2-117121972-2	chr2	117121897	117122047	-	144.45	tss-astroIL1b.tsr.txt|tss-astroNT.tsr.txt	intron (NM_001277256, intron 1 of 4)	intron (NM_001277256, intron 1 of 4)	901	NM_001277256	ENSMUSG00000027351	Spred1	5730461F13Rik	sprouty protein with EVH-1 domain 1, related sequence	protein-coding	6.96294	6.83432	7.22844	8.39311	8.35827	7.98937	1.61174	0.000653389	x		x			x	-0.122001	0.652816	chr15	38253409	38253562	-	x
Merged-chr8-85555481-2	chr8	85555355	85555608	+	262.05	tss-astroIL1b.tsr.txt|tss-astroNT.tsr.txt	promoter-TSS (NM_019794)	promoter-TSS (NM_019794)	-120	NM_019794	ENSMUSG00000031701	Dnaja2	1500017M13Rik|2010206B19Rik|DNAJ|DNJ3|Dnaj3|HIRIP4|PRO3015|mDj3	DnaJ heat shock protein family (Hsp40) member A2	protein-coding	7.47634	7.98779	7.82732	8.81763	8.92571	9.75166	1.82594	0.000668473	x		x	x		x	-0.750329	0.0136267	chr16	46973691	46974089	+	x
Merged-chr15-84235571-1	chr15	84235496	84235646	+	26.5	tss-astroIL1b.tsr.txt	intron (NM_133167, intron 1 of 12)	intron (NM_133167, intron 1 of 12)	3528	NM_133167	ENSMUSG00000022438	Parvb	D15Gsk1|affixin	parvin, beta	protein-coding	3.30761	2.43571	2.65742	4.83841	4.36266	4.77809	5.00692	0.0006718	x		x	x	x	x	na	na	chr22	44026683	44026865	+
Merged-chr1-64209211-1	chr1	64209136	64209286	-	33.8	tss-astroIL1b.tsr.txt	Intergenic	Intergenic	-87822	NM_033563	ENSMUSG00000025959	Klf7	9830124P08Rik	Kruppel-like factor 7 (ubiquitous)	protein-coding	2.82612	3.17222	2.69852	4.47086	4.57226	5.3577	4.42085	0.000676382	x		x	x	x	x	na	na	chr2	207239221	207239379	-	x
Merged-chr11-86577286-2	chr11	86577208	86577364	-	46.5	tss-astroIL1b.tsr.txt|tss-astroNT.tsr.txt	Intergenic	Intergenic	6872	NR_029738	ENSMUSG00000065455	Mir21a	Mir21|Mirn21|mmu-mir-21|mmu-mir-21a	microRNA 21a	ncRNA	4.14958	4.41009	5.377	6.17814	6.595	6.90269	2.72414	0.000683763	x		x	x	x	x	-0.444411	0.230928	chr17	59851779	59851987	+	x
Merged-chr6-17171955-1	chr6	17171880	17172030	-	121.5	tss-astroIL1b.tsr.txt	promoter-TSS (NR_153844)	promoter-TSS (NR_153844)	-122	NR_153844	ENSMUSG00000054556	Gm4876	B930018B01|EG232599	predicted gene 4876	ncRNA	5.35295	5.79727	6.11972	7.64419	7.29823	6.88844	2.08426	0.000687075	x		x	x		x	-0.572139	0.0725996	chr7	116355485	116355631	-	x
Merged-chr16-87455351-2	chr16	87455276	87455426	-	32.175	tss-astroIL1b.tsr.txt|tss-astroNT.tsr.txt	intron (NM_024258, intron 1 of 17)	CpG	366	NM_024258	ENSMUSG00000025616	Usp16	1200004E02Rik|2810483I07Rik|6330514E22Rik|UBPM	ubiquitin specific peptidase 16	protein-coding	3.39008	4.51725	3.9622	6.22525	5.88161	5.79862	3.15145	0.000689945	x		x	x	x	x	-0.809987	0.0478166	chr21	29025097	29025279	-	x
Merged-chr11-98944456-1	chr11	98944381	98944531	+	22.5	tss-astroIL1b.tsr.txt	intron (NM_001177303, intron 1 of 8)	intron (NM_001177303, intron 1 of 8)	4745	NM_001177303	ENSMUSG00000037992	Rara	Nr1b1|RAR|RARalpha1	retinoic acid receptor, alpha	protein-coding	2.38196	2.27627	2.27661	3.44543	3.60031	4.98233	5.98142	0.000716313	x		x		x	x	na	na	chr17	40325733	40325799	+
Merged-chr2-128297871-1	chr2	128297796	128297946	-	16.2	tss-astroIL1b.tsr.txt	TTS (NR_028589)	TTS (NR_028589)	-124815	NR_166620		Gm14010	-	predicted gene 14010	ncRNA	2.43577	2.22028	2.51532	4.00248	3.39617	4.09804	6.04937	0.000764097	x		x			x	na	na	chr2	111323766	111324062	-
Merged-chr15-76672092-2	chr15	76671975	76672210	-	42.3	tss-astroIL1b.tsr.txt|tss-astroNT.tsr.txt	intron (NR_152559, intron 1 of 8)	intron (NR_152559, intron 1 of 8)	449	NM_033371	ENSMUSG00000033819	Ppp1r16a	2900084E10Rik|Mypt3	protein phosphatase 1, regulatory subunit 16A	protein-coding	5.44944	4.13421	4.72279	6.71088	6.39413	6.58062	2.5643	0.000771178	x		x	x	x	x	-1.40042	0.00101047	chr8	144478503	144478791	-
Merged-chr11-109361958-1	chr11	109361883	109362033	+	63.8	tss-astroIL1b.tsr.txt	promoter-TSS (NM_010303)	promoter-TSS (NM_010303)	-836	NM_010303	ENSMUSG00000020611	Gna13	Galpha13	guanine nucleotide binding protein, alpha 13	protein-coding	3.27182	2.68673	3.43594	6.02275	5.43364	3.52522	4.18043	0.000775496	x		x	x	x	x	-0.717024	0.0700347	chr17	65057730	65057881	-
Merged-chr6-47454723-1	chr6	47454648	47454798	+	56.4	tss-astroIL1b.tsr.txt	promoter-TSS (NM_001355550)	promoter-TSS (NM_001355550)	-34	NM_001355550	ENSMUSG00000029686	Cul1	Cul-1	cullin 1	protein-coding	5.01417	4.20232	4.36137	5.96044	6.02013	6.25399	2.47254	0.00079067	x		x	x		x	-0.803252	0.0397401	chr7	148699211	148699346	+	x
Merged-chr3-98383434-2	chr3	98383347	98383521	-	83.75	tss-astroIL1b.tsr.txt|tss-astroNT.tsr.txt	intron (NM_172863, intron 1 of 2)	intron (NM_172863, intron 1 of 2)	953	NM_172863	ENSMUSG00000050064	Zfp697	9430053K19|Znf697	zinc finger protein 697	protein-coding	5.73233	5.8927	6.38814	7.09432	7.49665	7.71949	1.93887	0.000794598	x		x			x	-0.507343	0.110777	chr1	119647063	119647258	+	x
Merged-chr2-23006228-1	chr2	23006153	23006303	-	14.9	tss-astroIL1b.tsr.txt	intron (NM_001377511, intron 1 of 7)	MLTR25A|LTR|ERVK	33968	NM_001377513	ENSMUSG00000058835	Abi1	E3B1|NAP1|Ssh3bp1|abi-1	abl interactor 1	protein-coding	2.10901	1.89824	2.03378	3.03742	2.85746	4.23335	6.8987	0.000799052	x		x	x		x	na	na
Merged-chr7-102249543-1	chr7	102249468	102249618	-	63.5	tss-astroIL1b.tsr.txt	intron (NM_019566, intron 1 of 1)	intron (NM_019566, intron 1 of 1)	575	NM_019566	ENSMUSG00000073982	Rhog	2810426G09Rik|Arhg|Sid10750	ras homolog family member G	protein-coding	4.7194	4.93491	4.24838	6.23225	6.42132	5.94241	2.41025	0.00081604	x		x	x		x	-0.632895	0.093608	chr11	3840275	3840459	-	x
Merged-chr7-102249667-2	chr7	102249551	102249783	+	89.95	tss-astroIL1b.tsr.txt|tss-astroNT.tsr.txt	intron (NM_019566, intron 1 of 1)	intron (NM_019566, intron 1 of 1)	451	NM_019566	ENSMUSG00000073982	Rhog	2810426G09Rik|Arhg|Sid10750	ras homolog family member G	protein-coding	5.19771	4.92516	5.02709	7.74541	7.45947	5.14664	2.99396	0.000823799	x		x	x		x	-0.837543	0.0146976	chr11	3840395	3840628	+	x
Merged-chr14-55643082-2	chr14	55643007	55643157	+	41.65	tss-astroIL1b.tsr.txt|tss-astroNT.tsr.txt	5' UTR (NM_001360063, exon 1 of 5)	5' UTR (NM_001360063, exon 1 of 5)	289	NM_001360063	ENSMUSG00000002320	Tm9sf1	1200014D02Rik|MP70	transmembrane 9 superfamily member 1	protein-coding	5.11098	4.64552	5.25738	6.74244	6.39178	6.24329	2.20828	0.000829178	x		x	x	x	x	-0.105857	0.88614	chr14	24195087	24195247	+	x
Merged-chr15-103365488-2	chr15	103365402	103365574	-	151.25	tss-astroIL1b.tsr.txt|tss-astroNT.tsr.txt	intron (NM_001314041, intron 1 of 30)	intron (NM_001314041, intron 1 of 30)	1303	NM_001314041	ENSMUSG00000000555	Itga5	Cd49e|Fnra|VLA5	integrin alpha 5 (fibronectin receptor alpha)	protein-coding	6.73248	7.19445	7.1935	8.181	8.22408	8.43262	1.57692	0.000832944	x		x	x		x	-0.16776	0.521456	chr12	54418054	54418227	-	x
Merged-chr2-165055540-1	chr2	165055465	165055615	-	35.3	tss-astroIL1b.tsr.txt	promoter-TSS (NM_011611)	promoter-TSS (NM_011611)	-96	NM_011611	ENSMUSG00000017652	Cd40	Bp50|GP39|HIGM1|IGM|IMD3|T-BAM|TRAP|Tnfrsf5|p50	CD40 antigen	protein-coding	3.92153	2.90702	3.07021	5.18703	5.38269	4.78521	3.7102	0.000835589	x		x	x	x	x	-1.07557	0.0210162	chr20	46118085	46118252	-	x
Merged-chr19-46304549-2	chr19	46304474	46304624	-	230.2	tss-astroIL1b.tsr.txt|tss-astroNT.tsr.txt	promoter-TSS (NM_001177369)	promoter-TSS (NM_001177369)	-188	NM_001177369	ENSMUSG00000025225	Nfkb2	NF-kappaB2|lyt|p49|p49/p100|p50B|p52	nuclear factor of kappa light polypeptide gene enhancer in B cells 2, p49/p100	protein-coding	8.01188	7.35589	7.18251	9.10752	9.14761	8.56877	1.77373	0.000835815	x		x	x	x	x	-0.185731	0.387123	chr10	102394268	102394398	-	x
Merged-chr1-121431583-1	chr1	121431508	121431658	+	40.7	tss-astroIL1b.tsr.txt	intron (NM_001025156, intron 1 of 23)	intron (NM_001025156, intron 1 of 23)	516	NM_001025156	ENSMUSG00000026339	Ccdc93	4633402D15Rik|9230102M16Rik	coiled-coil domain containing 93	protein-coding	4.01605	3.16125	4.08715	5.41587	5.45291	5.5735	3.1242	0.000837345	x		x	x		x	na	na	chr2	118013557	118013691	-	x
Merged-chr9-89856297-1	chr9	89856222	89856372	+	12.7	tss-astroIL1b.tsr.txt	intron (NR_040735, intron 3 of 5)	intron (NR_040735, intron 3 of 5)	29778	NR_040735	ENSMUSG00000098627	4930524O08Rik	-	RIKEN cDNA 4930524O08 gene	ncRNA	2.24437	2.08865	2.18584	3.66903	3.37806	3.14957	6.6426	0.000847509	x				x	x	na	na	chr15	79156544	79156680	-
Merged-chr15-82147740-2	chr15	82147603	82147878	-	50.9	tss-astroIL1b.tsr.txt|tss-astroNT.tsr.txt	intron (NM_033218, intron 1 of 18)	CpG	471	NM_033218	ENSMUSG00000022463	Srebf2	SREBP-2|SREBP2|SREBP2gc|bHLHd2|lop13|nuc	sterol regulatory element binding factor 2	protein-coding	6.01214	5.80253	5.35261	7.42736	7.38006	6.71771	2.03982	0.000851155	x		x	x	x	x	-0.86931	0.0159545	chr22	41833468	41833786	-	x
Merged-chr5-138775362-1	chr5	138775287	138775437	+	15.6	tss-astroIL1b.tsr.txt	intron (NM_001359593, intron 4 of 10)	intron (NM_001359593, intron 4 of 10)	20281	NM_001359593	ENSMUSG00000025854	Fam20c	DMP-4|DMP4|GEF-CK|mKIAA4081	FAM20C, golgi associated secretory pathway kinase	protein-coding	2.44986	2.25263	2.52888	3.84003	3.70032	3.83106	5.94482	0.000852907	x		x	x		x	na	na
Merged-chr15-76198306-2	chr15	76198231	76198381	+	164.25	tss-astroIL1b.tsr.txt|tss-astroNT.tsr.txt	promoter-TSS (NM_201393)	promoter-TSS (NM_201393)	-97	NM_201393	ENSMUSG00000022565	Plec	EBS1|PCN|PLTN|Plec1	plectin	protein-coding	6.7145	7.11754	7.21221	8.1014	8.15229	8.91531	1.81754	0.000891454	x		x	x		x	-0.259617	0.291312	chr8	143942677	143942766	+	x
Merged-chr1-165708045-2	chr1	165707923	165708167	-	59.45	tss-astroIL1b.tsr.txt|tss-astroNT.tsr.txt	promoter-TSS (NM_178593)	promoter-TSS (NM_178593)	49	NM_178593	ENSMUSG00000040723	Rcsd1	A430105K13Rik|CapZIP|Gm19627	RCSD domain containing 1	protein-coding	5.03833	5.56347	5.55138	6.44885	6.799	7.53581	2.26536	0.000958263	x		x	x		x	-0.92561	0.0128243	chr1	167630169	167630400	+	x
Merged-chr2-122147497-2	chr2	122147407	122147587	-	208.85	tss-astroIL1b.tsr.txt|tss-astroNT.tsr.txt	promoter-TSS (NM_009735)	promoter-TSS (NM_009735)	-190	NM_009735	ENSMUSG00000060802	B2m	Ly-m11|beta2-m|beta2m	beta-2 microglobulin	protein-coding	7.69983	7.39416	7.80443	8.74408	8.65007	8.99612	1.47831	0.000962236	x		x	x	x	x	-0.366516	0.126283	chr15	44711170	44711420	-	x
Merged-chr8-54450151-1	chr8	54450076	54450226	+	13.3	tss-astroIL1b.tsr.txt	Intergenic	Intergenic	79847	NM_029701	ENSMUSG00000054408	Spcs3	1810011E08Rik|SPC22/23	signal peptidase complex subunit 3 homolog (S. cerevisiae)	protein-coding	2.2353	2.08397	2.17851	3.37557	3.5066	3.21051	6.58052	0.000986227	x		x		x	x	na	na	chr4	176437744	176437901	-
Merged-chrX-71051897-2	chrX	71051822	71051972	-	117.6	tss-astroIL1b.tsr.txt|tss-astroNT.tsr.txt	intron (NM_001081354, intron 1 of 6)	intron (NM_001081354, intron 1 of 6)	1641	NM_001256048	ENSMUSG00000059401	Mamld1	G630014P10Rik	mastermind-like domain containing 1	protein-coding	5.98357	6.83729	6.50105	7.67555	7.83469	8.17425	1.85931	0.000986859	x		x	x		x	-0.0580953	0.907693	chrX	150364988	150365137	-
Merged-chr16-84621949-1	chr16	84621874	84622024	+	22	tss-astroIL1b.tsr.txt	Intergenic	B1F|SINE|Alu	-57840	NR_040537		4930529L06Rik	-	RIKEN cDNA 4930529L06 gene	ncRNA	2.13562	1.93789	2.06431	3.91537	3.6741	2.53735	6.83347	0.0010071	x		x			x	na	na
Merged-chr5-118458939-2	chr5	118458857	118459022	-	29.895	tss-astroIL1b.tsr.txt|tss-astroNT.tsr.txt	Intergenic	Intergenic	-101780	NM_172424	ENSMUSG00000018076	Med13l	2210413I17Rik|6330591G05Rik|9030618F05Rik|Thrap2|Trap240L|mKIAA1025	mediator complex subunit 13-like	protein-coding	3.38822	4.26231	4.3344	5.79095	6.10376	5.56937	2.96812	0.00103915	x		x	x	x	x	-0.438741	0.314375	chr12	116390347	116390449	+	x
Merged-chr9-123760477-1	chr9	123760402	123760552	+	15.5	tss-astroIL1b.tsr.txt	Intergenic	Intergenic	-6734	NM_009913	ENSMUSG00000029530	Ccr9	A130091K22Rik|Cmkbr10|GPR-9-6	chemokine (C-C motif) receptor 9	protein-coding	2.41978	2.22445	2.50004	4.12004	3.49203	3.63952	5.96199	0.00104347	x		x	x	x	x	na	na	chr3	45875957	45876015	+
Merged-chr1-98095052-1	chr1	98094977	98095127	+	37.5	tss-astroIL1b.tsr.txt	intron (NM_001357127, intron 1 of 25)	CpG	580	NM_013626	ENSMUSG00000026335	Pam	PHM	peptidylglycine alpha-amidating monooxygenase	protein-coding	2.8141	2.43323	3.36806	5.11741	5.09859	4.22059	4.59601	0.00107759	x		x	x	x	x	-1.33631	0.00525624	chr5	102755779	102755915	-	x
Merged-chr1-74587465-1	chr1	74587390	74587540	+	113.8	tss-astroIL1b.tsr.txt	promoter-TSS (NM_001305652)	promoter-TSS (NM_001305652)	563	NM_029888	ENSMUSG00000026135	Zfp142	9330177B18Rik|Znf142|mKIAA0236	zinc finger protein 142	protein-coding	5.76886	5.98134	5.86515	6.81996	7.45755	7.23823	1.83393	0.00108365	x		x	x		x	-0.168135	0.662213	chr2	218658723	218658957	+	x
Merged-chr11-98203640-2	chr11	98203565	98203715	+	99.6	tss-astroIL1b.tsr.txt|tss-astroNT.tsr.txt	exon (NM_001109626, exon 1 of 14)	exon (NM_001109626, exon 1 of 14)	335	NM_026952	ENSMUSG00000003119	Cdk12	1810022J16Rik|Crk7|Crkrs|D11Ertd752e|Pksc	cyclin-dependent kinase 12	protein-coding	5.64451	6.44878	5.87063	7.23238	7.27607	8.27961	2.20767	0.0010865	x		x	x		x	-0.0939802	0.819688	chr17	39462269	39462419	+	x
Merged-chr1-60567095-1	chr1	60567020	60567170	-	9.29	tss-astroNT.tsr.txt	promoter-TSS (NM_001045513)	promoter-TSS (NM_001045513)	-330	NM_001045513	ENSMUSG00000026014	Raph1	9430025M21Rik|C730009O10Rik|Lpd	Ras association (RalGDS/AF-6) and pleckstrin homology domains 1	protein-coding	4.26105	4.42133	4.6201	5.94905	5.53416	6.15514	2.41541	0.00109296	x		x	x	x	x	-0.18096	0.788634	chr2	203535577	203535727	-	x
Merged-chr17-35910191-2	chr17	35910116	35910266	+	80.4	tss-astroIL1b.tsr.txt|tss-astroNT.tsr.txt	promoter-TSS (NM_001347378)	promoter-TSS (NM_001347378)	-116	NM_001357865	ENSMUSG00000024426	Atat1	0610011P08Rik|2610008K08Rik|2610110G12Rik|3110080J08Rik|MEC-17|Mec17|TAT	alpha tubulin acetyltransferase 1	protein-coding	6.1828	5.84981	6.19214	7.14639	7.41433	7.35849	1.69991	0.00109296	x		x	x	x	x	-0.276996	0.386637	chr6	30626568	30626790	-	x
Merged-chr12-112589134-2	chr12	112589059	112589209	-	68.8	tss-astroIL1b.tsr.txt|tss-astroNT.tsr.txt	intron (NM_001374199, intron 1 of 21)	intron (NM_001374199, intron 1 of 21)	350	NM_198411	ENSMUSG00000037679	Inf2	2610204M08Rik|EG629699	inverted formin, FH2 and WH2 domain containing	protein-coding	5.22217	6.03816	5.22112	6.85723	7.07523	7.34796	2.14099	0.0011465	x		x	x		x	-0.22933	0.516249	chr14	104689969	104690156	-	x
Merged-chr2-102452214-1	chr2	102452139	102452289	-	26.2	tss-astroIL1b.tsr.txt	promoter-TSS (NM_010218)	promoter-TSS (NM_010218)	-422	NM_010218	ENSMUSG00000075012	Fjx1	-	four jointed box 1	protein-coding	3.35952	3.36217	3.18401	4.99007	4.72807	4.55841	3.284	0.00114954	x		x	x	x	x	na	na	chr11	35617922	35618091	+	x
Merged-chr15-83122432-1	chr15	83122357	83122507	+	216.2	tss-astroIL1b.tsr.txt	intron (NM_001358061, intron 1 of 3)	CpG	369	NM_029101	ENSMUSG00000018040	Rrp7a	1110014J01Rik|Kheg1	ribosomal RNA processing 7 homolog A	protein-coding	6.1665	6.12223	5.26853	7.66689	7.91685	6.8178	2.21062	0.00115691	x		x	x		x	-0.35291	0.189492	chr22	42581750	42581778	+	x
Merged-chr1-152903953-1	chr1	152903878	152904028	+	52.5	tss-astroIL1b.tsr.txt	Intergenic	CpG-603	-1307	NM_001160256	ENSMUSG00000042772	Smg7	9430023P16Rik|mKIAA0250	SMG7 nonsense mediated mRNA decay factor	protein-coding	4.82081	4.58671	4.36747	6.01565	5.84109	6.03022	2.2355	0.00122728	x					x	-0.970756	0.0162748	chr1	183471132	183471300	-	x
Merged-chr10-78137416-1	chr10	78137341	78137491	+	11.8	tss-astroIL1b.tsr.txt	Intergenic	Intergenic	32339	NM_001364646	ENSMUSG00000053329	Gatd3a	C21orf33|D10Jhu81e|ES1|Gatd3	glutamine amidotransferase like class 1 domain containing 3A	protein-coding	2.21646	2.07287	2.1623	3.27288	3.30054	3.35354	6.51466	0.00124333	x		x		x	x	na	na
Merged-chr15-79348194-1	chr15	79348119	79348269	-	44.5	tss-astroIL1b.tsr.txt	promoter-TSS (NM_001304832)	promoter-TSS (NM_001304832)	133	NM_001304831	ENSMUSG00000042622	Maff	-	v-maf musculoaponeurotic fibrosarcoma oncogene family, protein F (avian)	protein-coding	4.11336	3.47824	4.43474	6.18223	5.51074	5.39	2.91447	0.00124935	x		x	x		x	-0.545397	0.180277	chr22	38202720	38202869	-	x
Merged-chr6-29527112-1	chr6	29527037	29527187	+	16.5	tss-astroIL1b.tsr.txt	intron (NM_001311083, intron 1 of 9)	CpG	487	NM_001311083	ENSMUSG00000029771	Irf5	mirf5	interferon regulatory factor 5	protein-coding	2.49193	2.35777	2.56847	4.20424	3.85692	3.61448	5.3729	0.00127334	x		x	x	x	x	na	na	chr7	128938370	128938517	+	x
Merged-chr9-111057501-1	chr9	111057426	111057576	-	17.5	tss-astroIL1b.tsr.txt	promoter-TSS (NM_001302377)	promoter-TSS (NM_001302377)	17	NM_001302376	ENSMUSG00000043953	Ccrl2	1810047I05Rik|Ackr5|CCR11|Cmkbr1l2|E01|L-CCR	chemokine (C-C motif) receptor-like 2	protein-coding	2.36242	2.14682	2.44608	4.185	3.83601	3.12733	6.00107	0.0012807	x		x	x	x	x	na	na	chr3	46406624	46406772	+
Merged-chr19-10690727-2	chr19	10690649	10690805	+	48.04	tss-astroIL1b.tsr.txt|tss-astroNT.tsr.txt	intron (NM_001361958, intron 1 of 4)	intron (NM_001361958, intron 1 of 4)	1992	NM_001361963	ENSMUSG00000048832	Vps37c	5730409F24Rik	vacuolar protein sorting 37C	protein-coding	4.91407	3.50218	5.24009	6.4422	6.90028	6.66643	2.87339	0.00130654	x		x	x		x	-0.383955	0.304848	chr11	61158895	61159044	-
Merged-chr14-55591447-1	chr14	55591372	55591522	-	68.4	tss-astroIL1b.tsr.txt	promoter-TSS (NM_001029855)	promoter-TSS (NM_001029855)	-295	NM_194346	ENSMUSG00000047098	Rnf31	Flj10111|HOIP|Paul|mFLJ00217	ring finger protein 31	protein-coding	5.23933	4.23215	4.47507	6.3822	6.72367	5.80996	2.55457	0.00130832	x		x	x		x	-0.670945	0.0779592	chr14	24147108	24147263	-	x
Merged-chr5-90706613-1	chr5	90706538	90706688	+	15.3	tss-astroIL1b.tsr.txt	Intergenic	Intergenic	-52685	NM_009141	ENSMUSG00000029371	Cxcl5	AMCF-II|Cxcl6|ENA-78|GCP-2|LIX|Scyb5|Scyb6	chemokine (C-X-C motif) ligand 5	protein-coding	2.07492	1.8861	2.00665	3.03385	4.04722	2.69896	6.76159	0.00130832	x		x			x	na	na	chr4	73726188	73726341	+	x
Merged-chr4-105268782-1	chr4	105268707	105268857	-	11.6	tss-astroIL1b.tsr.txt	Intergenic	Intergenic	111435	NM_080555	ENSMUSG00000028517	Plpp3	1110003O22Rik|2610002D05Rik|D4Bwg0538e|D4Bwg1535e|Lpp3|PRG-2|Ppab2b|Ppap2b	phospholipid phosphatase 3	protein-coding	2.19497	2.04657	2.13926	3.43958	3.00993	3.44021	6.53917	0.00131632	x		x		x	x	na	na	chr1	56449123	56449250	+
Merged-chr2-121956707-2	chr2	121956604	121956810	-	49.7	tss-astroIL1b.tsr.txt|tss-astroNT.tsr.txt	promoter-TSS (NM_008545)	promoter-TSS (NM_008545)	-615	NM_008545	ENSMUSG00000074881	Mageb3	Mage-b3|Mage-ps1|Mage-rs3|Smage3	MAGE family member B3	protein-coding	5.54617	5.23859	5.53703	6.79693	6.75642	6.55044	1.85238	0.00135176	x		x	x		x	-0.581721	0.105026	chr15	44427760	44427969	-	x
Merged-chr2-155592307-2	chr2	155592232	155592382	+	52.6	tss-astroIL1b.tsr.txt|tss-astroNT.tsr.txt	intron (NM_008180, intron 1 of 12)	intron (NM_008180, intron 1 of 12)	503	NM_001291111	ENSMUSG00000027610	Gss	GS-A/GS-B|GSH-S	glutathione synthetase	protein-coding	5.41665	5.56773	4.72047	6.75953	6.79839	6.6444	2.09596	0.00137208	x		x	x		x	-0.213498	0.613124	chr20	34955261	34955426	+	x
Merged-chr3-83845029-1	chr3	83844954	83845104	+	52.3	tss-astroNT.tsr.txt	Intergenic	Intergenic	-3421	NM_011905	ENSMUSG00000027995	Tlr2	Ly105	toll-like receptor 2	protein-coding	6.79499	6.62536	6.47499	8.28427	8.10217	7.38909	1.77061	0.00139248	x		x	x		x	-0.239392	0.386681	chr4	153677905	153678064	-
Merged-chr5-77357826-1	chr5	77357751	77357901	-	87.6	tss-astroIL1b.tsr.txt	intron (NM_008048, intron 1 of 4)	intron (NM_008048, intron 1 of 4)	47342	NM_153798	ENSMUSG00000029250	Polr2b	Pol2rb|Rpb140|Rpb2	polymerase (RNA) II (DNA directed) polypeptide B	protein-coding	5.1982	3.65124	4.2485	6.78223	7.03944	5.3678	3.09029	0.00140683	x		x	x		x	-0.117354	0.856209	chr4	57043177	57043279	-
Merged-chr11-97821069-1	chr11	97820994	97821144	+	14.2	tss-astroIL1b.tsr.txt	intron (NM_010688, intron 3 of 6)	intron (NM_010688, intron 3 of 6)	-20066	NR_160859		B230217C12Rik	-	RIKEN cDNA B230217C12 gene	ncRNA	2.11193	1.93401	2.04695	3.41263	3.84238	2.58132	6.70507	0.00141618	x		x		x	x	na	na	chr17	38895896	38896106	+
Merged-chr4-95105666-2	chr4	95105591	95105741	+	225	tss-astroIL1b.tsr.txt|tss-astroNT.tsr.txt	Intergenic	Intergenic	-53444	NM_010591	ENSMUSG00000052684	Jun	AP-1|Junc|c-jun	jun proto-oncogene	protein-coding	7.59269	7.92621	7.42514	8.74514	8.9715	8.729	1.45746	0.00142974	x		x	x	x	x	-0.171494	0.436355	chr1	58849021	58849179	+	x
Merged-chr10-78130817-1	chr10	78130742	78130892	-	12.9	tss-astroIL1b.tsr.txt	Intergenic	Intergenic	38938	NM_001364646	ENSMUSG00000053329	Gatd3a	C21orf33|D10Jhu81e|ES1|Gatd3	glutamine amidotransferase like class 1 domain containing 3A	protein-coding	2.0834	1.90395	2.01804	3.07426	2.70308	3.95137	6.69856	0.00145894	x					x	na	na
Merged-chr10-66928424-1	chr10	66928349	66928499	+	22.9	tss-astroIL1b.tsr.txt	Intergenic	Intergenic	-8040	NR_138561		1110002J07Rik	-	RIKEN cDNA 1110002J07 gene	ncRNA	2.77141	2.35607	2.65122	4.05804	4.05666	3.93745	5.20838	0.00149105	x		x	x		x	na	na	chr10	63707324	63707474	-	x
Merged-chr4-149696522-1	chr4	149696447	149696597	+	35.1	tss-astroIL1b.tsr.txt	intron (NM_001029837, intron 1 of 23)	intron (NM_001029837, intron 1 of 23)	2186	NM_008840	ENSMUSG00000039936	Pik3cd	2410099E07Rik|2610208K16Rik|p110delta	phosphatidylinositol-4,5-bisphosphate 3-kinase catalytic subunit delta	protein-coding	2.98297	2.6729	3.77955	5.34162	5.17412	4.81771	3.95561	0.00150191	x		x	x	x	x	na	na	chr1	9655266	9655423	-
Merged-chr17-34951089-1	chr17	34951014	34951164	+	19.6	tss-astroIL1b.tsr.txt	promoter-TSS (NR_028527)	promoter-TSS (NR_028527)	-81	NR_028527	ENSMUSG00000093009	Snord52	MBII-297	small nucleolar RNA, C/D box 52	snoRNA	3.05066	2.67478	2.60615	4.09024	4.13122	4.40579	4.26091	0.00156463	x		x			x	na	na	chr6	31837038	31837079	-	x
Merged-chr2-94406466-1	chr2	94406391	94406541	+	38.9	tss-astroIL1b.tsr.txt	promoter-TSS (NR_027831)	promoter-TSS (NR_027831)	223	NM_001355691	ENSMUSG00000027194	Ttc17	9130020K17Rik|D2Bwg1005e	tetratricopeptide repeat domain 17	protein-coding	3.81729	4.11345	3.89136	5.15992	5.68327	5.34327	2.67096	0.0015667	x		x	x		x	-0.217761	0.754319	chr11	43359079	43359239	-	x
Merged-chr11-58199281-2	chr11	58199201	58199361	+	70.3	tss-astroIL1b.tsr.txt|tss-astroNT.tsr.txt	promoter-TSS (NM_018738)	promoter-TSS (NM_018738)	-275	NM_018738	ENSMUSG00000078853	Igtp	Irgm3	interferon gamma induced GTPase	protein-coding	6.09594	5.45855	5.41261	7.62282	7.32261	6.50155	2.15014	0.00158548	x		x	x		x	-0.240239	0.489213
Merged-chr2-30913371-1	chr2	30913296	30913446	+	23.6	tss-astroIL1b.tsr.txt	Intergenic	Intergenic	-10074	NM_022415	ENSMUSG00000050737	Ptges	2410099E23Rik|D2Ertd369e|Pges|mPGES|mPGES-1	prostaglandin E synthase	protein-coding	2.14779	1.99322	2.09024	2.76209	3.54154	3.4498	6.56364	0.00159854	x		x	x	x	x	na	na
Merged-chr11-83536263-1	chr11	83536188	83536338	-	14.2	tss-astroIL1b.tsr.txt	Intergenic	Intergenic	-5745	NM_013653	ENSMUSG00000035042	Ccl5	MuRantes|RANTES|SISd|Scya5|TCP228	chemokine (C-C motif) ligand 5	protein-coding	1.97264	1.76797	1.8999	2.52918	2.79668	4.15403	6.81232	0.00161326	x		x		x	x	na	na	chr17	35892682	35892828	-
Merged-chr17-45557607-1	chr17	45557532	45557682	-	14	tss-astroIL1b.tsr.txt	intron (NM_001304956, intron 1 of 5)	intron (NM_001304956, intron 1 of 5)	1907	NM_008690	ENSMUSG00000023947	Nfkbie	I-kappa-B-epsilon|IKBE|IkB-E|NF-kappa-BIE|ikB-epsilon	nuclear factor of kappa light polypeptide gene enhancer in B cells inhibitor, epsilon	protein-coding	2.39325	2.21481	2.47497	3.50607	3.74209	3.67276	5.80057	0.00162051	x		x		x	x	na	na	chr6	44263516	44263658	+	x
Merged-chr4-126111447-1	chr4	126111372	126111522	+	24.9	tss-astroIL1b.tsr.txt	intron (NM_028800, intron 1 of 10)	intron (NM_028800, intron 1 of 10)	7490	NM_028800	ENSMUSG00000042608	Stk40	2310004N11Rik	serine/threonine kinase 40	protein-coding	3.25211	2.67523	3.30841	4.69439	4.70143	4.46766	3.78821	0.0016768	x			x		x	na	na	chr1	36373467	36373524	-	x
Merged-chr1-133020263-1	chr1	133020188	133020338	-	54.2	tss-astroNT.tsr.txt	intron (NM_008575, intron 1 of 11)	RLTR23|LTR|ERV1	5153	NM_001302803	ENSMUSG00000054387	Mdm4	4933417N07Rik|Mdmx	transformed mouse 3T3 cell double minute 4	protein-coding	6.61536	6.57515	6.67257	7.77307	7.89838	7.55572	1.50309	0.00169903	x		x	x		x	-0.20466	0.484022
Merged-chr18-69644958-1	chr18	69644883	69645033	+	15.8	tss-astroIL1b.tsr.txt	intron (NM_001361128, intron 11 of 19)	intron (NM_001361128, intron 11 of 19)	-280601	NM_201362	ENSMUSG00000038903	Ccdc68	-	coiled-coil domain containing 68	protein-coding	2.45547	2.40778	2.38291	3.78515	3.72936	3.88778	5.43184	0.00171099	x		x			x	na	na	chr18	55268067	55268228	-
Merged-chr4-125123541-1	chr4	125123466	125123616	+	13.1	tss-astroIL1b.tsr.txt	intron (NM_153159, intron 2 of 5)	intron (NM_153159, intron 2 of 5)	4340	NM_153159	ENSMUSG00000042677	Zc3h12a	MCPIP|MCPIP-1|Mcpip1|Reg1	zinc finger CCCH type containing 12A	protein-coding	2.07649	1.8982	2.01152	3.83056	3.38142	2.47563	6.6894	0.00171099	x		x			x	na	na	chr1	37478912	37479103	-
Merged-chr7-126596060-1	chr7	126595985	126596135	-	13.6	tss-astroIL1b.tsr.txt	Intergenic	Intergenic	-1038	NM_145636	ENSMUSG00000044701	Il27	IL-27|IL-27-A|IL-27p28|IL27-A|Il30|p28	interleukin 27	protein-coding	2.07471	1.89274	2.00859	3.744	3.57818	2.39263	6.7136	0.00175182	x		x		x	x	na	na	chr16	28507908	28508066	-	x
Merged-chrX-96097139-2	chrX	96097064	96097214	+	67.7	tss-astroIL1b.tsr.txt|tss-astroNT.tsr.txt	intron (NM_010833, intron 1 of 12)	intron (NM_010833, intron 1 of 12)	1094	NM_010833	ENSMUSG00000031207	Msn	-	moesin	protein-coding	5.33817	5.80618	5.48716	6.85403	6.50328	7.68189	2.16912	0.00175922	x		x	x		x	-0.206516	0.545756	chrX	65668677	65668840	+	x
Merged-chr15-38452838-2	chr15	38452763	38452913	-	46.4	tss-astroIL1b.tsr.txt|tss-astroNT.tsr.txt	Intergenic	Intergenic	37709	NR_105916	ENSMUSG00000099110	Mir6951	Gm27765|mmu-mir-6951	microRNA 6951	ncRNA	4.74451	4.50409	5.02327	5.60522	6.12117	7.26263	2.64491	0.00176557	x		x	x		x	-0.457708	0.181995	chr8	102788983	102789078	-	x	x	x
Merged-chr10-82859299-2	chr10	82859224	82859374	+	214.85	tss-astroIL1b.tsr.txt|tss-astroNT.tsr.txt	promoter-TSS (NM_015762)	promoter-TSS (NM_015762)	93	NM_001042513	ENSMUSG00000020250	Txnrd1	TR|TR1|TrxR1	thioredoxin reductase 1	protein-coding	7.9149	7.26074	7.02324	9.05927	8.72259	8.52299	1.69519	0.00181643	x		x	x		x	-0.482418	0.0597099	chr12	104287041	104287195	+	x
Merged-chr3-121548159-2	chr3	121548084	121548234	-	76.05	tss-astroIL1b.tsr.txt|tss-astroNT.tsr.txt	Intergenic	Intergenic	-15815	NM_145394	ENSMUSG00000039865	Slc44a3	-	solute carrier family 44, member 3	protein-coding	5.84576	5.38428	6.12181	7.00258	6.85584	7.97843	2.1556	0.00183737	x		x			x	-0.0836705	0.884005	chr1	94793151	94793307	+	x
Merged-chr9-66592248-2	chr9	66592172	66592324	+	60.8	tss-astroIL1b.tsr.txt|tss-astroNT.tsr.txt	intron (NM_001302116, intron 1 of 13)	CpG	867	NM_144937	ENSMUSG00000032376	Usp3	-	ubiquitin specific peptidase 3	protein-coding	4.91135	5.59871	5.88118	6.77463	6.82003	7.41768	2.11738	0.00187945	x		x	x		x	-0.282964	0.419592	chr15	63505368	63505517	-	x
Merged-chr16-35937191-1	chr16	35937116	35937266	+	36.7	tss-astroIL1b.tsr.txt	intron (NM_001013371, intron 1 of 4)	RMER15|LTR|ERVL	-1279	NM_030253	ENSMUSG00000022906	Parp9	ARTD9|Bagl|Bal|PARP-9	poly (ADP-ribose) polymerase family, member 9	protein-coding	3.01689	2.68805	3.89052	5.26559	4.92169	5.45935	3.87771	0.00193631	x				x	x	na	na
Merged-chr17-35051288-1	chr17	35051213	35051363	-	60.2	tss-astroIL1b.tsr.txt	intron (NM_033444, intron 1 of 5)	intron (NM_033444, intron 1 of 5)	1045	NM_033444	ENSMUSG00000007041	Clic1	Clcp|G6	chloride intracellular channel 1	protein-coding	5.004	4.48187	4.71778	6.44136	6.28412	5.65357	2.26654	0.00198689	x		x	x		x	-0.180692	0.755328	chr6	31735476	31735603	+	x
Merged-chr7-74382332-2	chr7	74382257	74382407	-	30.61	tss-astroIL1b.tsr.txt|tss-astroNT.tsr.txt	intron (NM_001038643, intron 2 of 10)	intron (NM_001038643, intron 2 of 10)	172448	NM_023908	ENSMUSG00000025790	Slco3a1	5830414C08Rik|Anr1|MJAM|OATP-D|Slc21a11	solute carrier organic anion transporter family, member 3a1	protein-coding	3.42165	4.48141	4.29261	5.93144	5.90418	5.73667	2.82361	0.00205771	x		x	x	x	x	-0.707682	0.0861071	chr15	92062600	92062763	+
Merged-chr11-106488304-1	chr11	106488229	106488379	-	11.1	tss-astroIL1b.tsr.txt	promoter-TSS (NM_023913)	promoter-TSS (NM_023913)	-508	NM_023913	ENSMUSG00000020715	Ern1	9030414B18Rik|Ire1a|Ire1alpha|Ire1p	endoplasmic reticulum (ER) to nucleus signalling 1	protein-coding	2.14016	2.00292	2.08838	2.99535	3.08328	3.45624	6.43052	0.00207871	x		x	x	x	x	na	na	chr17	64130612	64130775	-	x
Merged-chr9-75408093-2	chr9	75408018	75408168	+	240.85	tss-astroIL1b.tsr.txt|tss-astroNT.tsr.txt	intron (NM_015806, intron 1 of 5)	intron (NM_015806, intron 1 of 5)	1266	NM_027418	ENSMUSG00000042688	Mapk6	2610021I23Rik|D130053K17Rik|Erk3|Mapk4|Mapk63|Prkm4|Prkm6	mitogen-activated protein kinase 6	protein-coding	7.59202	6.90915	8.13886	9.17644	9.18248	8.79045	1.78781	0.00213162	x		x	x		x	-0.0838355	0.719647	chr15	52021116	52021271	-	x
Merged-chr12-87266033-1	chr12	87265958	87266108	+	36.7	tss-astroIL1b.tsr.txt	promoter-TSS (NM_146036)	promoter-TSS (NM_146036)	253	NM_001142581	ENSMUSG00000021038	Vipas39	6720456H09Rik|9330175H22Rik|SPE-39|Spe39|Vipar|hSPE-39	VPS33B interacting protein, apical-basolateral polarity regulator, spe-39 homolog	protein-coding	3.6187	3.61399	4.20605	5.17937	5.07955	5.72648	2.83075	0.00217278	x		x	x		x	-0.197125	0.801434	chr14	77457278	77457454	+	x
Merged-chr7-101971861-2	chr7	101971777	101971945	-	103.25	tss-astroIL1b.tsr.txt|tss-astroNT.tsr.txt	intron (NM_133947, intron 1 of 24)	B1F|SINE|Alu	2018	NM_133947	ENSMUSG00000066306	Numa1	6720401E04Rik|NuMA	nuclear mitotic apparatus protein 1	protein-coding	6.16231	6.05671	6.68396	7.13777	7.7273	8.24449	1.93399	0.0022662	x		x		x	x	-0.32416	0.26261
Merged-chr5-92353929-1	chr5	92353854	92354004	+	11.1	tss-astroIL1b.tsr.txt	intron (NM_001310664, intron 2 of 10)	intron (NM_001310664, intron 2 of 10)	-5040	NM_021274	ENSMUSG00000034855	Cxcl10	C7|CRG-2|INP10|IP-10|IP10|Ifi10|Scyb10|gIP-10|mob-1	chemokine (C-X-C motif) ligand 10	protein-coding	2.14364	2.01529	2.09482	3.06735	3.18445	3.19925	6.36593	0.00235126	x		x	x		x	na	na	chr4	76028743	76028830	+	x
Merged-chr7-31151658-2	chr7	31151567	31151749	-	71.8	tss-astroIL1b.tsr.txt|tss-astroNT.tsr.txt	promoter-TSS (NR_153431)	promoter-TSS (NR_153431)	-487	NM_001360351	ENSMUSG00000001248	Gramd1a	1300003M23Rik|D7Bwg0611e	GRAM domain containing 1A	protein-coding	5.27326	5.93061	6.01251	7.20782	7.43349	6.78899	1.91785	0.00236308	x		x	x	x	x	-0.409669	0.194729	chr19	34999626	34999816	+	x
Merged-chr11-118216399-1	chr11	118216324	118216474	+	39.3	tss-astroIL1b.tsr.txt	intron (NM_001378887, intron 1 of 9)	intron (NM_001378887, intron 1 of 9)	-3668	NM_001378885	ENSMUSG00000017132	Cyth1	CLM1|CTH-1|CYTIP|Pscd1	cytohesin 1	protein-coding	3.65799	3.73051	4.30244	5.09552	5.36454	5.76368	2.75023	0.00237526	x		x	x		x	-0.665643	0.133482
Merged-chr15-83564405-2	chr15	83564330	83564480	-	89.15	tss-astroIL1b.tsr.txt|tss-astroNT.tsr.txt	intron (NM_009775, intron 1 of 3)	intron (NM_009775, intron 1 of 3)	832	NM_009775	ENSMUSG00000041736	Tspo	Bzrp|IBP|PBR|Tspo1	translocator protein	protein-coding	5.68529	6.41608	5.94209	7.00027	7.41384	7.92029	1.94508	0.00241052	x		x	x		x	-0.316351	0.288092	chr22	43154143	43154304	-
Merged-chr2-157407890-1	chr2	157407815	157407965	+	33.5	tss-astroIL1b.tsr.txt	Intergenic	Intergenic	-16403	NM_001025395	ENSMUSG00000027646	Src	pp60c-src	Rous sarcoma oncogene	protein-coding	3.86285	3.49945	3.28784	4.63763	4.86587	5.54203	3.0627	0.00252496	x		x	x	x	x	-0.398004	0.469204	chr20	37327856	37328017	+	x
Merged-chr15-61986936-2	chr15	61986860	61987012	-	240.8	tss-astroIL1b.tsr.txt|tss-astroNT.tsr.txt	intron (NM_001177353, intron 1 of 2)	CpG	1595	NM_001177354	ENSMUSG00000022346	Myc	Myc2|Niard|Nird|bHLHe39	myelocytomatosis oncogene	protein-coding	7.68293	7.75795	7.93691	8.50191	9.06646	9.1912	1.46159	0.002542	x		x	x		x	-0.0511667	0.858016	chr8	127737566	127737733	-	x
Merged-chr16-17200814-2	chr16	17200739	17200889	+	58.4	tss-astroIL1b.tsr.txt|tss-astroNT.tsr.txt	intron (NM_009456, intron 1 of 3)	intron (NM_009456, intron 1 of 3)	678	NM_009456	ENSMUSG00000038965	Ube2l3	UbcM4|Ubce7	ubiquitin-conjugating enzyme E2L 3	protein-coding	5.51531	5.86216	5.62961	6.90553	6.80712	6.93282	1.70231	0.00256661	x		x	x		x	-0.374187	0.284472	chr22	21568327	21568478	-	x
Merged-chr3-87909631-1	chr3	87909556	87909706	-	31.6	tss-astroIL1b.tsr.txt	intron (NM_001331051, intron 1 of 6)	intron (NM_001331051, intron 1 of 6)	2781	NM_001331052	ENSMUSG00000004897	Hdgf	D3Ertd299e	heparin binding growth factor	protein-coding	3.60437	2.55618	3.25492	5.32775	5.00496	4.45718	3.90978	0.00261683	x		x		x	x	na	na	chr1	156748432	156748612	+
Merged-chr11-53770051-2	chr11	53769976	53770126	+	962	tss-astroIL1b.tsr.txt|tss-astroNT.tsr.txt	promoter-TSS (NM_008390)	promoter-TSS (NM_008390)	37	NM_001159393	ENSMUSG00000018899	Irf1	Irf-1	interferon regulatory factor 1	protein-coding	9.85646	9.83814	9.90191	11.3072	10.9763	10.5253	1.36126	0.00271417	x		x	x	x	x	-0.329601	0.0616687	chr5	132490709	132490847	-	x
Merged-chr3-107776464-1	chr3	107776389	107776539	+	39.6	tss-astroIL1b.tsr.txt	Intergenic	Intergenic	-15995	NM_001113529	ENSMUSG00000014599	Csf1	BAP025|Csfm|MCSF|Mhdabap25|op	colony stimulating factor 1 (macrophage)	protein-coding	2.85269	2.49567	3.70935	4.49248	4.51896	6.04823	4.14844	0.00274243	x		x	x		x	na	na	chr1	109892118	109892297	-
Merged-chr4-126138097-1	chr4	126138022	126138172	+	20.2	tss-astroIL1b.tsr.txt	intron (NM_001145827, intron 12 of 12)	intron (NM_001145827, intron 12 of 12)	-9906	NM_172145	ENSMUSG00000050212	Eva1b	2610027C15Rik|Fam176b	eva-1 homolog B (C. elegans)	protein-coding	2.62406	2.3661	2.9522	3.89599	4.12018	4.52769	4.78337	0.00274779	x		x	x		x	na	na	chr1	36342891	36343042	-	x
Merged-chr10-59943466-1	chr10	59943391	59943541	+	59.3	tss-astroIL1b.tsr.txt	Intergenic	Intergenic	8304	NM_029083	ENSMUSG00000020108	Ddit4	5830413E08Rik|REDD1|Rtp801|dig2	DNA-damage-inducible transcript 4	protein-coding	3.70079	4.35725	4.90615	5.67075	6.08234	6.41389	2.65879	0.00279234	x		x	x		x	-1.19328	0.00409022	chr10	72286222	72286369	-
Merged-chr2-116972185-1	chr2	116972110	116972260	-	38.5	tss-astroIL1b.tsr.txt	Intergenic	Intergenic	72033	NR_040336	ENSMUSG00000085316	D330050G23Rik	-	RIKEN cDNA D330050G23 gene	ncRNA	3.60601	2.90981	3.35231	4.06606	4.44944	6.13521	3.65589	0.00282087	x					x	na	na	chr15	38069035	38069184	-	x
Merged-chr3-67583161-2	chr3	67583057	67583266	-	48	tss-astroIL1b.tsr.txt|tss-astroNT.tsr.txt	intron (NM_025813, intron 1 of 15)	intron (NM_025813, intron 1 of 15)	393	NM_025813	ENSMUSG00000027775	Mfsd1	1200003O06Rik	major facilitator superfamily domain containing 1	protein-coding	5.58113	5.02112	5.58791	6.86393	6.73082	6.47015	1.88429	0.00287257	x		x	x		x	-0.50116	0.171913	chr3	158802450	158802936	-	x
Merged-chr9-90054809-2	chr9	90054734	90054884	-	51.25	tss-astroIL1b.tsr.txt|tss-astroNT.tsr.txt	intron (NM_007801, intron 1 of 11)	intron (NM_007801, intron 1 of 11)	542	NM_007801	ENSMUSG00000032359	Ctsh	-	cathepsin H	protein-coding	5.25151	5.65246	4.89452	6.40967	6.809	6.8081	1.99772	0.00287357	x		x	x	x	x	-0.38531	0.290865	chr15	78944487	78944679	+	x
Merged-chr10-78069169-2	chr10	78069038	78069300	-	75.85	tss-astroIL1b.tsr.txt|tss-astroNT.tsr.txt	promoter-TSS (NM_015790)	promoter-TSS (NM_015790)	-199	NM_015790	ENSMUSG00000000732	Icosl	B7-H2|B7RP-1|B7h|GI50|GL50|GL50-B|ICOS-L|Icoslg|LICOS|Ly115l|mKIAA0653	icos ligand	protein-coding	5.87318	5.68663	6.26642	6.76417	7.36709	7.68804	1.87843	0.00293168	x		x	x		x	-0.889317	0.013264	chr21	44241036	44241296	+
Merged-chr14-30626369-2	chr14	30626294	30626444	+	120.35	tss-astroIL1b.tsr.txt|tss-astroNT.tsr.txt	promoter-TSS (NM_011103)	promoter-TSS (NM_011103)	-161	NM_011103	ENSMUSG00000021948	Prkcd	D14Ertd420e|PKC[d]|PKCdelta|Pkcd	protein kinase C, delta	protein-coding	6.55382	6.69013	6.98222	7.74521	7.7281	8.3681	1.6123	0.00311587	x		x	x		x	-0.247525	0.368049	chr3	53160979	53161129	-	x
Merged-chr6-113238805-1	chr6	113238730	113238880	+	17.3	tss-astroIL1b.tsr.txt	intron (NR_155432, intron 1 of 14)	intron (NR_155432, intron 1 of 14)	962	NR_155433	ENSMUSG00000030269	Mtmr14	1110061O04Rik	myotubularin related protein 14	protein-coding	2.47881	2.49465	2.40544	4.00019	3.82026	3.64921	4.99711	0.00312353	x		x			x	na	na	chr3	9650348	9650551	+
Merged-chr4-138435252-1	chr4	138435177	138435327	-	37.5	tss-astroIL1b.tsr.txt	intron (NM_026689, intron 1 of 3)	MTE2a|LTR|ERVL-MaLR	580	NM_026689	ENSMUSG00000041241	Mul1	0610009K11Rik|Gide	mitochondrial ubiquitin ligase activator of NFKB 1	protein-coding	2.69641	3.17711	2.55336	5.54697	5.15906	3.31433	4.44909	0.00316072	x		x	x	x	x	na	na	chr1	20507409	20507522	+	x
Merged-chr18-36733850-2	chr18	36733775	36733925	-	48.205	tss-astroIL1b.tsr.txt|tss-astroNT.tsr.txt	Intergenic	RMER6A|LTR|ERVK	-1220	NM_028036	ENSMUSG00000006850	Tmco6	2410015B03Rik	transmembrane and coiled-coil domains 6	protein-coding	4.66888	4.35348	4.07288	6.93008	7.00494	4.06812	3.18511	0.00341188	x		x	x	x	x	-0.848555	0.0279472
Merged-chr7-24463246-1	chr7	24463171	24463321	+	17.2	tss-astroNT.tsr.txt	intron (NM_011113, intron 1 of 6)	intron (NM_011113, intron 1 of 6)	763	NM_011113	ENSMUSG00000046223	Plaur	Cd87|u-PAR|uPAR	plasminogen activator, urokinase receptor	protein-coding	6.20582	4.58687	5.67061	7.30547	7.40703	7.03089	2.23579	0.00341746	x		x			x	-0.235864	0.483027	chr19	43668844	43668974	-	x
Merged-chr8-22757483-2	chr8	22757408	22757558	-	90.9	tss-astroIL1b.tsr.txt|tss-astroNT.tsr.txt	promoter-TSS (NM_008872)	promoter-TSS (NM_008872)	-239	NM_008872	ENSMUSG00000031538	Plat	D8Ertd2e|tPA	plasminogen activator, tissue	protein-coding	6.33854	6.26674	5.99777	7.67486	7.86945	6.86203	1.79953	0.00341788	x		x	x	x	x	-0.211956	0.507233	chr8	42207782	42207917	+	x
Merged-chr19-46524323-1	chr19	46524248	46524398	+	30	tss-astroIL1b.tsr.txt	Intergenic	Intergenic	22675	NM_053100	ENSMUSG00000025034	Trim8	GERP|Rnf27	tripartite motif-containing 8	protein-coding	3.71611	3.47115	3.37718	5.52961	4.83619	4.39245	3.03179	0.00348461	x		x	x	x	x	-0.440928	0.427969	chr10	102669272	102669445	+	x
Merged-chr4-120033352-1	chr4	120033277	120033427	-	21.5	tss-astroIL1b.tsr.txt	intron (NM_010657, intron 2 of 8)	intron (NM_010657, intron 2 of 8)	-127854	NM_007902	ENSMUSG00000028635	Edn2	ET-2|PPET2|VIC	endothelin 2	protein-coding	2.75004	2.77431	3.17995	4.88126	3.86343	4.3016	3.81176	0.00350734	x		x	x		x	na	na	chr1	41661541	41661693	+	x
Merged-chr4-62266203-1	chr4	62266128	62266278	-	16.4	tss-astroIL1b.tsr.txt	Intergenic	MIR|SINE|MIR	-20226	NM_025286	ENSMUSG00000066152	Slc31a2	CTR2	solute carrier family 31, member 2	protein-coding	2.42412	2.43543	2.34355	4.17504	3.20088	4.05956	5.11701	0.00355223	x		x	x		x	na	na
Merged-chr16-20301908-1	chr16	20301833	20301983	-	44.5	tss-astroIL1b.tsr.txt	intron (NM_001005767, intron 1 of 9)	intron (NM_001005767, intron 1 of 9)	454	NM_001005767	ENSMUSG00000033918	Parl	D16Ertd607e|PRO2207|PSARL1|PSENIP2|Psarl	presenilin associated, rhomboid-like	protein-coding	3.17268	3.4877	4.23105	4.78683	5.29768	6.15325	3.25701	0.00356319	x		x	x		x	-1.1131	0.0132452	chr3	183884429	183884521	-	x
Merged-chr10-59844930-1	chr10	59844855	59845005	+	24.5	tss-astroIL1b.tsr.txt	intron (NM_001359267, intron 10 of 11)	intron (NM_001359267, intron 10 of 11)	-34653	NM_001376970	ENSMUSG00000020109	Dnajb12	Dj10|mDj10	DnaJ heat shock protein family (Hsp40) member B12	protein-coding	2.73945	3.09894	2.62936	4.37585	4.02847	5.02564	4.14977	0.00357271	x		x		x	x	na	na
Merged-chr19-5930518-1	chr19	5930443	5930593	+	11.8	tss-astroIL1b.tsr.txt	Intergenic	Intergenic	-5702	NM_026772	ENSMUSG00000045664	Cdc42ep2	1110008C05Rik|Borg1|Cep2|D19Bwg1013e	CDC42 effector protein (Rho GTPase binding) 2	protein-coding	1.92514	1.76122	1.86529	2.3733	2.75003	3.79062	6.53583	0.00357271	x		x		x	x	na	na	chr11	65308326	65308474	-	x
Merged-chr11-69411921-1	chr11	69411846	69411996	+	55.1	tss-astroIL1b.tsr.txt	intron (NM_001017426, intron 2 of 23)	intron (NM_001017426, intron 2 of 23)	4273	NM_001017426	ENSMUSG00000018476	Kdm6b	1700064E03Rik|Jmjd3	KDM1 lysine (K)-specific demethylase 6B	protein-coding	3.89776	4.55554	4.88089	5.77072	5.87093	6.37822	2.4303	0.00366914	x		x	x		x	-0.892659	0.031638	chr17	7841610	7841757	-	x
Merged-chr13-67173168-2	chr13	67173088	67173249	+	331.5	tss-astroIL1b.tsr.txt|tss-astroNT.tsr.txt	promoter-TSS (NM_001013769)	promoter-TSS (NM_001013769)	-14	NM_001013769	ENSMUSG00000058900	Rsl1	rslcan-9	regulator of sex limited protein 1	protein-coding	8.26026	8.30067	8.63541	9.33438	9.43409	9.4333	1.23734	0.00367807	x		x	x	x	x	-0.309527	0.147021
Merged-chr11-58010591-1	chr11	58010516	58010666	+	37.6	tss-astroIL1b.tsr.txt	intron (NM_028451, intron 1 of 18)	intron (NM_028451, intron 1 of 18)	1527	NM_028451	ENSMUSG00000037331	Larp1	1810024J12Rik|3110040D16Rik|Larp|mKIAA0731	La ribonucleoprotein 1, translational regulator	protein-coding	4.00949	3.95704	4.42911	5.59338	5.46521	5.33199	2.37917	0.00370404	x		x	x		x	-0.380484	0.464698	chr5	154758010	154758151	+
Merged-chr17-31074326-1	chr17	31074251	31074401	+	42.2	tss-astroIL1b.tsr.txt	intron (NM_009593, intron 2 of 14)	intron (NM_009593, intron 2 of 14)	16632	NM_009593	ENSMUSG00000024030	Abcg1	Abc8|White	ATP binding cassette subfamily G member 1	protein-coding	3.26065	3.65174	4.32938	5.57694	5.23889	5.48047	2.92734	0.0037765	x		x	x	x	x	-0.559241	0.227032	chr21	42236292	42236464	+
Merged-chr1-135429989-2	chr1	135429914	135430064	-	261.1	tss-astroIL1b.tsr.txt|tss-astroNT.tsr.txt	intron (NM_001357575, intron 1 of 24)	CpG	502	NM_153774	ENSMUSG00000041879	Ipo9	0710008K06Rik|Imp9|Ranbp9	importin 9	protein-coding	7.22561	8.16871	7.71452	8.74737	8.99372	9.29776	1.59107	0.00378235	x		x	x		x	-0.117614	0.574587	chr1	201829577	201829731	+	x
Merged-chr12-73794179-2	chr12	73794090	73794268	-	35.585	tss-astroIL1b.tsr.txt|tss-astroNT.tsr.txt	Intergenic	Intergenic	-107145	NM_001313920	ENSMUSG00000021109	Hif1a	HIF-1-alpha|HIF1-alpha|HIF1alpha|MOP1|bHLHe78	hypoxia inducible factor 1, alpha subunit	protein-coding	5.18977	4.18351	4.83219	6.54579	6.22775	5.87425	2.28195	0.00382584	x		x	x		x	-0.19312	0.736111	chr14	61568538	61568688	-
Merged-chr9-25244511-1	chr9	25244436	25244586	+	17.5	tss-astroIL1b.tsr.txt	non-coding (NR_169024, exon 2 of 2)	non-coding (NR_169024, exon 2 of 2)	-7480	NM_001359736	ENSMUSG00000001833	Septin7	Cdc10|E430034N22|Sept7	septin 7	protein-coding	2.61996	2.47774	2.93612	4.1584	3.99622	3.93339	4.29196	0.00389553	x		x	x		x	na	na	chr7	35791121	35791299	+
Merged-chr4-125127837-2	chr4	125127762	125127912	-	106.75	tss-astroIL1b.tsr.txt|tss-astroNT.tsr.txt	promoter-TSS (NM_153159)	promoter-TSS (NM_153159)	44	NM_153159	ENSMUSG00000042677	Zc3h12a	MCPIP|MCPIP-1|Mcpip1|Reg1	zinc finger CCCH type containing 12A	protein-coding	5.40685	5.17932	6.83149	8.0498	8.14781	7.11253	2.38574	0.00397797	x		x	x		x	-0.204318	0.490921	chr1	37474440	37474634	+	x
Merged-chr1-131279551-2	chr1	131279476	131279626	-	200.65	tss-astroIL1b.tsr.txt|tss-astroNT.tsr.txt	promoter-TSS (NM_019777)	promoter-TSS (NM_019777)	12	NM_019777	ENSMUSG00000042349	Ikbke	IKK-E|IKK-i|IKKepsilon|Ikki	inhibitor of kappaB kinase epsilon	protein-coding	7.79898	7.65282	7.1826	8.613	8.84621	8.54468	1.40614	0.00402067	x		x	x		x	-0.169165	0.464226	chr1	206470417	206470562	+	x
Merged-chr11-109365109-1	chr11	109365034	109365184	+	40.4	tss-astroIL1b.tsr.txt	intron (NM_001359034, intron 1 of 2)	intron (NM_001359034, intron 1 of 2)	-1455	NR_038097	ENSMUSG00000056687	Gm11696	-	predicted gene 11696	ncRNA	4.48131	3.61695	4.18109	5.44398	5.31578	5.85467	2.55849	0.00402127	x					x	-0.119106	0.906617	chr17	65054094	65054286	-
Merged-chr15-98985858-2	chr15	98985783	98985933	-	197.7	tss-astroIL1b.tsr.txt|tss-astroNT.tsr.txt	promoter-TSS (NR_045991)	promoter-TSS (NR_045991)	-107	NR_045991	ENSMUSG00000097587	4930578M01Rik	3010001K12Rik	RIKEN cDNA 4930578M01 gene	ncRNA	7.11961	7.47002	7.8304	8.58702	8.65837	8.6112	1.41327	0.00404609	x		x	x	x	x	-0.223801	0.31908	chr12	49230589	49230795	-
Merged-chr6-124741286-1	chr6	124741211	124741361	-	67063	tss-astroIL1b.tsr.txt	promoter-TSS (NM_013535)	promoter-TSS (NM_013535)	-217	NM_013535	ENSMUSG00000072772	Grcc10	2310033H05Rik|C10	gene rich cluster, C10 gene	protein-coding	14.5772	14.6201	13.3534	17.5101	15.7709	14.3573	2.62888	0.00407343	x		x	x	x	x	-0.031396	1	chr12	6943741	6943891	+	x
Merged-chr15-80255861-2	chr15	80255786	80255936	-	113.3	tss-astroIL1b.tsr.txt|tss-astroNT.tsr.txt	intron (NM_009716, intron 1 of 2)	CpG	677	NM_001287180	ENSMUSG00000042406	Atf4	Atf-4|C/ATF|CREB-2|CREB2|TAXREB67	activating transcription factor 4	protein-coding	7.05282	6.48268	6.3321	7.85625	7.58192	8.18571	1.6407	0.00415084	x		x	x		x	-0.128104	0.699011	chr22	39520879	39521036	-	x
Merged-chr7-109519681-1	chr7	109519606	109519756	+	9.82	tss-astroIL1b.tsr.txt	promoter-TSS (NR_028079)	promoter-TSS (NR_028079)	-451	NR_028079	ENSMUSG00000065016	Snora3	MBI-28	small nucleolar RNA, H/ACA box 3	snoRNA	2.04484	1.92311	1.99853	3.26225	3.00798	2.70066	6.2649	0.00420543	x		x	x		x	na	na	chr11	8683223	8683310	+	x
Merged-chr19-5366311-2	chr19	5366184	5366438	-	38.55	tss-astroIL1b.tsr.txt|tss-astroNT.tsr.txt	promoter-TSS (NM_027236)	promoter-TSS (NM_027236)	52	NM_001038231	ENSMUSG00000024844	Banf1	Baf|Bcrp1|L2bp1/Baf	BAF nuclear assembly factor 1	protein-coding	4.7209	4.87819	5.26708	6.01492	5.99899	7.11776	2.27717	0.00421014	x		x	x		x	-0.454825	0.23099	chr11	66002703	66002974	+	x
Merged-chr2-31026949-2	chr2	31026825	31027074	+	32.05	tss-astroIL1b.tsr.txt|tss-astroNT.tsr.txt	3' UTR (NM_001177648, exon 17 of 17)	3' UTR (NM_001177648, exon 17 of 17)	44670	NM_028846	ENSMUSG00000026854	Usp20	1700055M05Rik|Vdu2	ubiquitin specific peptidase 20	protein-coding	4.84397	4.80952	4.38783	5.68503	5.97305	6.33701	2.13481	0.00431824	x		x	x	x	x	-0.238554	0.652971	chr9	129887750	129888108	+	x
Merged-chr2-164449742-1	chr2	164449667	164449817	-	10.5	tss-astroIL1b.tsr.txt	Intergenic	Intergenic	-6554	NM_011521	ENSMUSG00000017009	Sdc4	S4|Synd4|ryudocan|syndecan-4	syndecan 4	protein-coding	2.02936	1.90559	1.98239	2.62277	3.31181	2.99706	6.27988	0.00439732	x		x		x	x	na	na	chr20	45354475	45354633	-
Merged-chr7-101384071-2	chr7	101383996	101384146	+	86.25	tss-astroIL1b.tsr.txt|tss-astroNT.tsr.txt	intron (NM_001040112, intron 1 of 30)	intron (NM_001040112, intron 1 of 30)	-1455	NM_027180	ENSMUSG00000032812	Arap1	2410002L19Rik|Centd2|mKIAA0782	ArfGAP with RhoGAP domain, ankyrin repeat and PH domain 1	protein-coding	6.62071	6.02021	6.17085	7.36369	7.40718	7.5093	1.55293	0.00448592	x					x	-0.559757	0.0805004	chr11	72715180	72715356	-	x
Merged-chr2-152931625-1	chr2	152931550	152931700	-	33.3	tss-astroIL1b.tsr.txt	TTS (NM_010226)	TTS (NM_010226)	1583	NM_010226	ENSMUSG00000074676	Foxs1	FREAC10|Fkh3|Fkhl18	forkhead box S1	protein-coding	3.87069	2.57412	3.01122	5.11264	4.85425	5.24734	3.8651	0.0044876	x		x	x	x	x	na	na	chr20	31843983	31844162	-
Merged-chr1-39889465-1	chr1	39889390	39889540	-	10.7	tss-astroIL1b.tsr.txt	Intergenic	B3|SINE|B2	-11448	NM_001252202	ENSMUSG00000026074	Map4k4	9430080K19Rik|HGK|Nik	mitogen-activated protein kinase kinase kinase kinase 4	protein-coding	2.0038	1.87284	1.95448	3.12355	3.33602	2.44685	6.3268	0.00456186	x		x			x	na	na
Merged-chr2-57353766-1	chr2	57353691	57353841	-	10.4	tss-astroIL1b.tsr.txt	intron (NM_001145820, intron 9 of 16)	intron (NM_001145820, intron 9 of 16)	115384	NM_010274	ENSMUSG00000026827	Gpd2	GPDH|Gdm1|Gpd-m|Gpdh-m|TISP38	glycerol phosphate dehydrogenase 2, mitochondrial	protein-coding	2.02526	1.90473	1.9794	2.826	2.75144	3.30078	6.24676	0.0046246	x		x	x		x	na	na	chr2	156565001	156565111	-	x
Merged-chr6-113645130-2	chr6	113645055	113645205	+	96.35	tss-astroIL1b.tsr.txt|tss-astroNT.tsr.txt	intron (NM_172161, intron 1 of 12)	intron (NM_172161, intron 1 of 12)	6663	NM_001113553	ENSMUSG00000060477	Irak2	6330415L08Rik|IRAK-2	interleukin-1 receptor-associated kinase 2	protein-coding	6.26937	6.00611	5.08724	8.35616	7.53687	6.3897	2.39144	0.0046467	x		x	x	x	x	-0.159167	0.629064	chr3	10174165	10174314	+	x
Merged-chr4-132963562-1	chr4	132963487	132963637	-	27.5	tss-astroIL1b.tsr.txt	Intergenic	Intergenic	-10533	NM_010208	ENSMUSG00000028874	Fgr	Ali18|Mhdaali18	FGR proto-oncogene, Src family tyrosine kinase	protein-coding	2.49769	2.37496	2.70471	4.01406	3.96134	3.44481	4.62804	0.00467499	x		x		x	x	-1.39697	0.00642661	chr1	27645574	27645915	+
Merged-chr13-20787080-1	chr13	20787005	20787155	-	19.6	tss-astroIL1b.tsr.txt	Intergenic	Intergenic	-7033	NM_012054	ENSMUSG00000021322	Aoah	4930433E13Rik	acyloxyacyl hydrolase	protein-coding	2.72084	2.69323	3.14356	4.38252	3.78176	4.53541	3.79732	0.00480046	x		x		x	x	na	na	chr7	36736954	36737118	+
Merged-chr12-78206055-2	chr12	78205980	78206130	+	41.35	tss-astroIL1b.tsr.txt|tss-astroNT.tsr.txt	intron (NR_164361, intron 8 of 9)	intron (NR_164361, intron 8 of 9)	8999	NM_001374218	ENSMUSG00000099418	Gm6657	Ccdc196|EG626215	predicted gene 6657	protein-coding	3.77088	4.59395	5.17692	5.89146	6.11939	6.90845	2.64073	0.00480322	x		x	x	x	x	-0.130336	0.841896	chr14	66495647	66495790	+	x
Merged-chr2-91086477-2	chr2	91086391	91086564	-	39.45	tss-astroIL1b.tsr.txt|tss-astroNT.tsr.txt	intron (NM_001378899, intron 1 of 4)	intron (NM_001378899, intron 1 of 4)	4072	NM_001378899	ENSMUSG00000002111	Spi1	Dis-1|Dis1|PU.1|Sfpi-1|Sfpi1|Spi-1|Tcfpu1|Tfpu.1	spleen focus forming virus (SFFV) proviral integration oncogene	protein-coding	4.29182	5.23122	4.85482	6.2707	6.15396	6.38036	2.14273	0.00483472	x		x		x	x	-0.44328	0.258586	chr11	47391161	47391334	+
Merged-chr5-137065982-1	chr5	137065907	137066057	+	14.9	tss-astroIL1b.tsr.txt	intron (NM_008871, intron 5 of 8)	intron (NM_008871, intron 5 of 8)	6290	NM_008871	ENSMUSG00000037411	Serpine1	PAI-1|PAI1|Planh1	serine (or cysteine) peptidase inhibitor, clade E, member 1	protein-coding	1.99769	1.87205	1.95017	3.35784	2.56692	2.89907	6.27458	0.0048465	x		x			x	na	na	chr7	101134154	101134289	-
Merged-chr17-29395416-1	chr17	29395341	29395491	-	42.4	tss-astroIL1b.tsr.txt	Intergenic	Intergenic	34502	NM_001159538	ENSMUSG00000024013	Fgd2	Tcd-2|Tcd2|ZFYVE4|tcs-2|tcs2	FYVE, RhoGEF and PH domain containing 2	protein-coding	3.31373	3.77552	4.49	5.72865	5.31027	5.68082	2.853	0.00486864	x		x		x	x	-0.34098	0.506542	chr6	37050029	37050216	-
Merged-chr1-40847850-2	chr1	40847775	40847925	+	51.9	tss-astroIL1b.tsr.txt|tss-astroNT.tsr.txt	intron (NM_001081198, intron 4 of 4)	intron (NM_001081198, intron 4 of 4)	42249	NM_001081198	ENSMUSG00000079588	Tmem182	2310079P10Rik	transmembrane protein 182	protein-coding	5.19537	5.00789	5.34984	6.65979	6.26187	6.22414	1.8353	0.00490378	x		x	x		x	-0.329034	0.332501	chr2	102809376	102809545	+
Merged-chr17-53478719-1	chr17	53478644	53478794	+	45.6	tss-astroIL1b.tsr.txt	promoter-TSS (NM_025887)	promoter-TSS (NM_025887)	-515	NM_025887	ENSMUSG00000017831	Rab5a	2410015H04Rik|nnyRab5a	RAB5A, member RAS oncogene family	protein-coding	4.13641	4.40998	4.75212	5.65488	5.62079	6.05187	2.22038	0.00493905	x		x	x		x	-0.365989	0.442027	chr3	19946636	19946756	+	x
Merged-chr11-69919942-1	chr11	69919867	69920017	+	115.3	tss-astroIL1b.tsr.txt	intron (NM_001166593, intron 1 of 6)	intron (NM_001166593, intron 1 of 6)	688	NM_001166590	ENSMUSG00000078812	Eif5a	D19Wsu54e|Eif4d|Eif5a1|eIF-4D|eIF-5A|eIF-5A-1|eIF-5A1	eukaryotic translation initiation factor 5A	protein-coding	5.27412	5.31918	5.045	7.85358	7.10347	5.133	2.65473	0.00496726	x		x	x		x	-1.08213	0.00420133	chr17	7308911	7309074	-	x
Merged-chr5-140388276-1	chr5	140388201	140388351	+	19.5	tss-astroIL1b.tsr.txt	intron (NM_172277, intron 1 of 10)	B3A|SINE|B2	1032	NM_172277	ENSMUSG00000029560	Snx8	B130023O14Rik	sorting nexin 8	protein-coding	2.63803	2.85892	2.55125	4.29961	4.27472	3.82039	4.20719	0.00511716	x		x			x	na	na
Merged-chr6-140624917-2	chr6	140624834	140625000	+	59.1	tss-astroIL1b.tsr.txt|tss-astroNT.tsr.txt	promoter-TSS (NM_001309437)	promoter-TSS (NM_001309437)	8	NM_001309437	ENSMUSG00000030232	Aebp2	B230313N05Rik	AE binding protein 2	protein-coding	6.17226	5.30746	5.61464	7.13276	6.94947	6.87939	1.77695	0.00517436	x		x	x		x	-0.482556	0.164265	chr12	19440524	19440690	+	x
Merged-chr10-56486750-2	chr10	56486675	56486825	-	66	tss-astroIL1b.tsr.txt|tss-astroNT.tsr.txt	Intergenic	MLT2F|LTR|ERVL	54769	NR_152769	ENSMUSG00000112833	Gm36595	-	predicted gene, 36595	ncRNA	4.63092	5.64807	6.02331	7.40018	7.02554	6.78529	2.12745	0.00519493	x		x	x		x	-0.523988	0.122128
Merged-chr19-29176558-1	chr19	29176483	29176633	-	20.2	tss-astroIL1b.tsr.txt	Intergenic	Intergenic	41279	NR_029778	ENSMUSG00000065556	Mir101b	Mirn101b|mir-101b	microRNA 101b	ncRNA	2.65728	2.92781	2.56248	4.67189	3.86307	4.1343	4.17208	0.00520709	x		x		x	x	na	na	chr9	4890239	4890388	-
Merged-chr17-35865826-2	chr17	35865739	35865913	+	79.15	tss-astroIL1b.tsr.txt|tss-astroNT.tsr.txt	promoter-TSS (NM_175242)	promoter-TSS (NM_175242)	231	NM_001146711	ENSMUSG00000034595	Ppp1r18	2310014H01Rik	protein phosphatase 1, regulatory subunit 18	protein-coding	5.3313	6.20247	6.29407	7.0724	7.33385	7.60412	1.81623	0.00525478	x		x	x		x	-0.649228	0.0518378	chr6	30687445	30687610	-	x
Merged-chr4-131921588-1	chr4	131921513	131921663	-	11.8	tss-astroIL1b.tsr.txt	promoter-TSS (NM_001201367)	promoter-TSS (NM_001201367)	-183	NM_001201367	ENSMUSG00000070720	Tmem200b	EG623230	transmembrane protein 200B	protein-coding	2.18029	2.10612	2.12534	2.89299	3.25205	3.58607	5.61734	0.00534313	x		x	x		x	na	na	chr1	29121963	29122136	+
Merged-chr6-17306423-1	chr6	17306348	17306498	+	132.2	tss-astroIL1b.tsr.txt	promoter-TSS (NM_007616)	promoter-TSS (NM_007616)	88	NM_007616	ENSMUSG00000007655	Cav1	Cav|Cav-1	caveolin 1, caveolae protein	protein-coding	4.83641	5.68457	4.68839	7.98017	7.24549	5.04751	2.85512	0.00540117	x		x	x		x	-0.80432	0.0200485	chr7	116524960	116525113	+	x
Merged-chr15-59784204-1	chr15	59784129	59784279	+	44	tss-astroIL1b.tsr.txt	Intergenic	Intergenic	10755	NR_045076	ENSMUSG00000115426	Gm19510	-	predicted gene, 19510	ncRNA	4.01523	3.66294	4.08628	4.57327	5.4095	5.89904	2.70782	0.00545345	x		x	x		x	-0.30714	0.550949	chr8	125576041	125576216	+
Merged-chr9-61669748-1	chr9	61669673	61669823	-	149.1	tss-astroIL1b.tsr.txt	Intergenic	Intergenic	244762	NM_018853	ENSMUSG00000007892	Rplp1	2410042H16Rik|Arpp1|C430017H15Rik	ribosomal protein, large, P1	protein-coding	5.8417	5.66728	6.70648	7.11203	7.48453	8.05467	1.94825	0.00559639	x		x	x	x	x	-0.689476	0.0368159	chr15	69755842	69756006	+	x
Merged-chr4-102624073-1	chr4	102623998	102624148	-	20.4	tss-astroIL1b.tsr.txt	Intergenic	Intergenic	34230	NM_001177981	ENSMUSG00000028525	Pde4b	Dpde4|dunce	phosphodiesterase 4B, cAMP specific	protein-coding	1.98693	1.86697	1.94135	3.21539	3.01917	2.48325	6.22665	0.00566409	x		x			x	na	na	chr1	66395556	66395731	-
Merged-chr19-16016391-1	chr19	16016316	16016466	+	35.1	tss-astroIL1b.tsr.txt	Intergenic	Intergenic	31316	NR_045355	ENSMUSG00000097557	C130060C02Rik	-	RIKEN cDNA C130060C02 gene	ncRNA	3.90884	3.90433	4.01979	5.57107	5.46595	4.67808	2.53272	0.00568963	x		x	x	x	x	-0.26755	0.681043	chr9	78195868	78196038	-
Merged-chr14-103046875-1	chr14	103046800	103046950	-	25.8	tss-astroIL1b.tsr.txt	promoter-TSS (NM_008392)	promoter-TSS (NM_008392)	-137	NM_008392	ENSMUSG00000022126	Acod1	CAD|Irg1	aconitate decarboxylase 1	protein-coding	2.86815	3.37315	2.75775	4.53124	4.63111	4.78311	3.74335	0.00571625	x		x		x	x	na	na	chr13	76948294	76948445	-	x
Merged-chr11-53769760-1	chr11	53769685	53769835	-	79.8	tss-astroIL1b.tsr.txt	promoter-TSS (NM_008390)	promoter-TSS (NM_008390)	-254	NM_008390	ENSMUSG00000018899	Irf1	Irf-1	interferon regulatory factor 1	protein-coding	5.57581	5.3562	5.31621	7.07239	6.73388	6.1203	1.87628	0.00572931	x		x	x		x	-0.432206	0.234131	chr5	132490987	132491175	+	x
Merged-chr15-83565574-2	chr15	83565499	83565649	-	49.35	tss-astroIL1b.tsr.txt|tss-astroNT.tsr.txt	intron (NM_009775, intron 1 of 3)	intron (NM_009775, intron 1 of 3)	2001	NM_009775	ENSMUSG00000041736	Tspo	Bzrp|IBP|PBR|Tspo1	translocator protein	protein-coding	5.14669	4.71374	4.53852	6.96011	7.0517	4.85944	2.6413	0.00578256	x		x	x	x	x	-0.15025	0.778111	chr22	43155767	43155946	-
Merged-chr19-5689493-1	chr19	5689418	5689568	-	10.6	tss-astroNT.tsr.txt	promoter-TSS (NM_144868)	promoter-TSS (NM_144868)	362	NM_022012	ENSMUSG00000004054	Map3k11	2610017K16Rik|Mlk3|PTK1|SPRK	mitogen-activated protein kinase kinase kinase 11	protein-coding	5.15078	4.53332	4.31068	6.26544	6.44236	5.51553	2.26031	0.00605768	x		x	x		x	-0.390866	0.321187	chr11	65614432	65614597	+	x
Merged-chr14-77034756-1	chr14	77034681	77034831	+	65.5	tss-astroIL1b.tsr.txt	intron (NM_172488, intron 3 of 7)	intron (NM_172488, intron 3 of 7)	1861	NM_172488	ENSMUSG00000044350	Lacc1	9030625A04Rik	laccase domain containing 1	protein-coding	4.60921	4.37672	5.4634	6.22573	6.24722	6.53107	2.1866	0.00605878	x		x		x	x	-0.0972387	0.907688	chr13	43881509	43881680	-
Merged-chr9-106378074-1	chr9	106377999	106378149	-	34.9	tss-astroIL1b.tsr.txt	Intergenic	Intergenic	9442	NM_153459	ENSMUSG00000053716	Dusp7	Mkpx|Pyst2	dual specificity phosphatase 7	protein-coding	3.88523	2.81035	3.81066	4.9422	5.06049	5.558	3.21404	0.00606471	x		x	x		x	-0.625752	0.202105	chr3	52046788	52046939	+	x
Merged-chr10-111506279-2	chr10	111506204	111506354	-	144.15	tss-astroIL1b.tsr.txt|tss-astroNT.tsr.txt	promoter-TSS (NM_009344)	promoter-TSS (NM_009344)	-7	NM_009344	ENSMUSG00000020205	Phlda1	DT1P1B11|TDAG51|Tdag	pleckstrin homology like domain, family A, member 1	protein-coding	6.90533	7.11698	6.904	7.76157	7.93124	8.73103	1.60319	0.00606843	x		x	x		x	-0.112007	0.71521	chr12	76031795	76031930	+	x
Merged-chr4-131920964-2	chr4	131920867	131921062	+	25.56	tss-astroIL1b.tsr.txt|tss-astroNT.tsr.txt	promoter-TSS (NM_001201367)	promoter-TSS (NM_001201367)	-807	NM_001201367	ENSMUSG00000070720	Tmem200b	EG623230	transmembrane protein 200B	protein-coding	3.59622	4.41061	4.33159	5.93206	5.45588	5.46452	2.50368	0.006101	x		x	x		x	-0.459287	0.304749	chr1	29122585	29122777	-	x
Merged-chr16-11175744-2	chr16	11175664	11175824	+	30.8	tss-astroIL1b.tsr.txt|tss-astroNT.tsr.txt	intron (NR_027502, intron 1 of 22)	intron (NR_027502, intron 1 of 22)	597	NM_145931	ENSMUSG00000037965	Zc3h7a	A430104C18Rik|HSPC055|Zc3h7|Zc3hdc7	zinc finger CCCH type containing 7 A	protein-coding	4.15258	4.86691	4.31851	5.89719	6.01671	5.68165	2.23268	0.00611882	x		x	x		x	-0.53277	0.198237
Merged-chr3-65957523-1	chr3	65957448	65957598	+	67.3	tss-astroNT.tsr.txt	exon (NM_019937, exon 2 of 11)	exon (NM_019937, exon 2 of 11)	726	NM_001355432	ENSMUSG00000027829	Ccnl1	2610030E23Rik|Ccnl|ania-6a	cyclin L1	protein-coding	6.31708	7.01051	6.87493	7.99523	7.92579	7.77432	1.47493	0.00621242	x		x	x		x	-0.185596	0.514447	chr3	157159353	157159502	+	x
Merged-chr6-140425371-2	chr6	140425292	140425451	-	23.825	tss-astroIL1b.tsr.txt|tss-astroNT.tsr.txt	intron (NM_144920, intron 2 of 30)	intron (NM_144920, intron 2 of 30)	1272	NM_144920	ENSMUSG00000030231	Plekha5	2810431N21Rik|AMH-Cre|Ayu21-9|Gt(pU21)9Imeg|Pepp2|Tg(AMH-cre)1Flor	pleckstrin homology domain containing, family A member 5	protein-coding	3.92354	4.23031	4.51891	5.81572	5.44507	5.3882	2.28936	0.00622633	x		x			x	-0.321236	0.552751	chr12	19131164	19131326	-	x
Merged-chr19-6869530-2	chr19	6869455	6869605	-	89.6	tss-astroIL1b.tsr.txt|tss-astroNT.tsr.txt	Intergenic	RLTR19-int|LTR|ERVK	-11319	NM_001081291	ENSMUSG00000047810	Ccdc88b	2610041P08Rik|Ccdc88	coiled-coil domain containing 88B	protein-coding	6.49032	6.27716	5.96977	7.27184	7.27059	7.51411	1.49671	0.00631147	x		x	x		x	-0.549283	0.0788988
Merged-chr5-64160115-1	chr5	64160040	64160190	-	11	tss-astroNT.tsr.txt	promoter-TSS (NM_001310611)	promoter-TSS (NM_001310611)	-145	NM_019636	ENSMUSG00000029174	Tbc1d1	1110062G02Rik|Nob1|Nobq1|Tbc1|mKIAA1108	TBC1 domain family, member 1	protein-coding	5.19592	4.37559	4.38354	6.36615	6.01723	5.75808	2.19515	0.00633257	x		x	x	x	x	-0.895737	0.0282269	chr4	37890854	37890997	-	x
Merged-chr15-64178332-1	chr15	64178257	64178407	+	8.73	tss-astroIL1b.tsr.txt	intron (NM_001276461, intron 5 of 28)	intron (NM_001276461, intron 5 of 28)	-117884	NM_144846	ENSMUSG00000022378	Cyrib	0910001A06Rik|Fam49b	CYFIP related Rac1 interactor B	protein-coding	2.00351	1.89852	1.96296	2.98218	2.7038	2.93102	6.1122	0.00639957	x		x		x	x	na	na	chr8	130196761	130196910	+
Merged-chr7-132734946-1	chr7	132734871	132735021	-	11.3	tss-astroIL1b.tsr.txt	intron (NM_001381859, intron 4 of 4)	intron (NM_001381859, intron 4 of 4)	41970	NM_001347630	ENSMUSG00000030956	Fam53b	A930008G19Rik|mKIAA0140	family with sequence similarity 53, member B	protein-coding	1.71779	1.54851	1.657	2.11255	2.22391	3.76911	6.49422	0.00644081	x					x	na	na
Merged-chr9-62365146-2	chr9	62365069	62365224	+	49.25	tss-astroIL1b.tsr.txt|tss-astroNT.tsr.txt	intron (NM_009672, intron 1 of 6)	intron (NM_009672, intron 1 of 6)	-20499	NM_001378702		Gm20346	-	predicted gene, 20346	protein-coding	5.4323	5.38277	5.45589	6.43449	6.29833	7.12153	1.82949	0.00644173	x		x			x	-0.224714	0.601598	chr15	68794441	68794602	-
Merged-chr17-25184435-2	chr17	25184360	25184510	-	804.6	tss-astroIL1b.tsr.txt|tss-astroNT.tsr.txt	promoter-TSS (NM_183150)	promoter-TSS (NM_183150)	-126	NM_183150	ENSMUSG00000067722	BC003965	Ccsmst1	cDNA sequence BC003965	protein-coding	9.84456	9.60772	9.87206	10.8191	10.6895	10.5307	1.11188	0.00650426	x		x	x		x	-0.0709625	0.454545	chr16	1420833	1420896	+	x
Merged-chr18-36404859-1	chr18	36404784	36404934	-	32.5	tss-astroIL1b.tsr.txt	intron (NM_026027, intron 3 of 3)	intron (NM_026027, intron 3 of 3)	49636	NM_026027	ENSMUSG00000024346	Pfdn1	2700086I23Rik	prefoldin 1	protein-coding	3.16736	3.65548	3.97293	4.8571	5.19711	5.17112	2.83515	0.00651588	x		x	x		x	-0.449672	0.401525	chr5	140246448	140246621	-	x
Merged-chr4-58401982-1	chr4	58401907	58402057	-	19.8	tss-astroIL1b.tsr.txt	Intergenic	Intergenic	39116	NR_037278	ENSMUSG00000093293	Mir3095	mir-3095|mmu-mir-3095	microRNA 3095	ncRNA	3.01017	3.11393	3.0109	4.70901	4.07232	4.15402	3.27784	0.00652417	x		x	x		x	na	na	chr9	110829248	110829415	-
Merged-chr7-80802884-2	chr7	80802809	80802959	+	70.95	tss-astroIL1b.tsr.txt|tss-astroNT.tsr.txt	intron (NM_016721, intron 1 of 37)	intron (NM_016721, intron 1 of 37)	447	NM_016721	ENSMUSG00000030536	Iqgap1	D7Ertd237e|D7Ertd257e|mKIAA0051	IQ motif containing GTPase activating protein 1	protein-coding	5.78765	5.82141	6.35163	7.04552	7.39836	7.06117	1.61238	0.00665297	x		x	x		x	-0.0912529	0.872734	chr15	90388601	90388758	-	x
Merged-chr2-32424018-2	chr2	32423943	32424093	-	108.6	tss-astroIL1b.tsr.txt|tss-astroNT.tsr.txt	promoter-TSS (NM_001290558)	promoter-TSS (NM_001290558)	48	NM_001290558	ENSMUSG00000026819	Slc25a25	1110030N17Rik|MCSC|mKIAA1896	solute carrier family 25 (mitochondrial carrier, phosphate carrier), member 25	protein-coding	6.68909	6.07664	6.68415	8.17972	8.03384	7.05764	1.77227	0.00686399	x		x	x		x	-0.249121	0.342438	chr9	128098434	128098576	+	x
Merged-chr12-119164275-1	chr12	119164200	119164350	-	62.4	tss-astroIL1b.tsr.txt	intron (NM_177290, intron 12 of 13)	intron (NM_177290, intron 12 of 13)	74001	NM_177290	ENSMUSG00000025321	Itgb8	4832412O06Rik	integrin beta 8	protein-coding	5.36985	4.64683	5.1725	6.20014	6.41207	6.30135	1.88307	0.00693303	x		x	x	x	x	-0.291461	0.509758	chr7	20408642	20408809	+
Merged-chr1-170174284-1	chr1	170174209	170174359	-	30.4	tss-astroIL1b.tsr.txt	intron (NM_133806, intron 1 of 10)	intron (NM_133806, intron 1 of 10)	680	NM_001305046	ENSMUSG00000026670	Uap1	AGX-1|AGX-2|AGX1|AgX|ESTM38|SPAG2	UDP-N-acetylglucosamine pyrophosphorylase 1	protein-coding	3.1432	3.81024	3.72297	5.34013	4.74791	5.0414	2.88743	0.00703023	x		x	x		x	-0.350197	0.554049	chr1	162562338	162562530	+	x
Merged-chr18-34861208-2	chr18	34861133	34861283	+	3074.9	tss-astroIL1b.tsr.txt|tss-astroNT.tsr.txt	promoter-TSS (NM_007913)	promoter-TSS (NM_007913)	1	NM_007913	ENSMUSG00000038418	Egr1	A530045N19Rik|ETR103|Egr-1|Krox-1|Krox-24|Krox24|NGF1-A|NGFI-A|NGFIA|TIS8|Zenk|Zfp-6|Zif268|egr	early growth response 1	protein-coding	11.3096	11.5146	11.7692	12.8022	12.8298	12.1003	1.30691	0.00703373	x		x	x		x	-0.000919115	0.96	chr5	138465405	138465555	+	x
Merged-chr4-126260737-1	chr4	126260662	126260812	-	159.6	tss-astroIL1b.tsr.txt	Intergenic	Intergenic	-1668	NM_013718	ENSMUSG00000028847	Trappc3	1110058K12Rik|Bet3	trafficking protein particle complex 3	protein-coding	6.03218	4.81791	5.32521	7.79963	7.9951	5.25183	2.6799	0.00719597	x					x	-0.557485	0.0620338	chr1	36151139	36151311	+	x
Merged-chr19-8690729-1	chr19	8690654	8690804	-	9.46	tss-astroIL1b.tsr.txt	Intergenic	Intergenic	23168	NM_008577	ENSMUSG00000010095	Slc3a2	4F2|4F2HC|Cd98|Ly-10|Ly-m10|Ly10|Mdu1|Mgp-2hc|NACAE	solute carrier family 3 (activators of dibasic and neutral amino acid transport), member 2	protein-coding	1.89208	1.75994	1.84264	3.00852	2.13576	3.32304	6.28439	0.00741481	x		x		x	x	na	na
Merged-chr14-103012759-2	chr14	103012683	103012836	+	25.385	tss-astroIL1b.tsr.txt|tss-astroNT.tsr.txt	promoter-TSS (NR_166851)	promoter-TSS (NR_166851)	-116	NR_166851	ENSMUSG00000115855	Gm34643	-	predicted gene, 34643	ncRNA	4.07333	4.51529	4.31144	5.49558	5.33971	5.96484	2.24012	0.00748803	x		x	x	x	x	-0.0870487	0.938609	chr13	76914202	76914374	+
Merged-chr4-152178220-2	chr4	152178145	152178295	+	549.95	tss-astroIL1b.tsr.txt|tss-astroNT.tsr.txt	promoter-TSS (NM_001369273)	promoter-TSS (NM_001369273)	0	NM_001369273	ENSMUSG00000028937	Acot7	2410041A17Rik|Ach1|Act|Bach|CTE-IIa|Cte-II|Lach1	acyl-CoA thioesterase 7	protein-coding	8.67407	8.71532	9.48153	9.84371	10.2148	10.4166	1.43509	0.00755707	x		x	x		x	-0.00859489	0.954001	chr1	6393302	6393452	-	x
Merged-chr16-95728853-1	chr16	95728778	95728928	-	30.5	tss-astroIL1b.tsr.txt	Intergenic	Intergenic	26446	NM_011809	ENSMUSG00000022895	Ets2	Ets-2	E26 avian leukemia oncogene 2, 3' domain	protein-coding	2.74718	2.46525	3.27404	4.22959	4.33479	4.62623	4.10003	0.00758359	x		x			x	na	na	chr21	38831388	38831621	-	x
Merged-chr7-24462484-2	chr7	24462409	24462559	+	189.9	tss-astroIL1b.tsr.txt|tss-astroNT.tsr.txt	promoter-TSS (NM_011113)	promoter-TSS (NM_011113)	1	NM_011113	ENSMUSG00000046223	Plaur	Cd87|u-PAR|uPAR	plasminogen activator, urokinase receptor	protein-coding	7.85643	7.02642	6.70812	8.97778	8.87282	8.00213	1.77716	0.00765132	x		x	x		x	-0.0682927	0.826066	chr19	43670074	43670246	-	x
Merged-chr4-149979742-2	chr4	149979667	149979817	-	84.1	tss-astroIL1b.tsr.txt|tss-astroNT.tsr.txt	3' UTR (NM_001291004, exon 5 of 5)	3' UTR (NM_001291004, exon 5 of 5)	23494	NM_001291004	ENSMUSG00000028980	H6pd	G6pd1|Gpd-1|Gpd1	hexose-6-phosphate dehydrogenase (glucose 1-dehydrogenase)	protein-coding	5.53384	6.2269	5.94287	7.23557	7.45098	6.76282	1.70865	0.00768221	x		x	x		x	-0.495241	0.102477	chr1	9267610	9267761	+
Merged-chr11-53931088-1	chr11	53931013	53931163	-	32.7	tss-astroIL1b.tsr.txt	Intergenic	Intergenic	-39385	NM_001362711	ENSMUSG00000018900	Slc22a5	Lstpl|Octn2|jvs	solute carrier family 22 (organic cation transporter), member 5	protein-coding	2.68683	3.20907	2.55867	5.44196	4.58597	3.48776	4.11092	0.00773613	x		x	x		x	na	na
Merged-chr5-92348879-1	chr5	92348804	92348954	-	70.2	tss-astroIL1b.tsr.txt	promoter-TSS (NM_021274)	promoter-TSS (NM_021274)	10	NM_021274	ENSMUSG00000034855	Cxcl10	C7|CRG-2|INP10|IP-10|IP10|Ifi10|Scyb10|gIP-10|mob-1	chemokine (C-X-C motif) ligand 10	protein-coding	2.4123	1.75628	2.21448	6.59346	6.03034	2.41885	9.09119	0.00781471	x		x	x	x	x	na	na	chr4	76023421	76023577	-	x
Merged-chr19-7336045-1	chr19	7335970	7336120	+	8.73	tss-astroIL1b.tsr.txt	intron (NM_001080388, intron 1 of 16)	intron (NM_001080388, intron 1 of 16)	5815	NM_007928	ENSMUSG00000024969	Mark2	EMK-1|Emk|Par-1|Par-1b	MAP/microtubule affinity regulating kinase 2	protein-coding	1.96925	1.86797	1.93006	2.90746	2.92731	2.60177	6.06408	0.00782078	x		x			x	na	na	chr11	63845259	63845419	-	x
Merged-chr2-170511854-2	chr2	170511779	170511929	-	71.75	tss-astroIL1b.tsr.txt|tss-astroNT.tsr.txt	promoter-TSS (NR_040367)	promoter-TSS (NR_040367)	73	NR_040367	ENSMUSG00000085495	Gm16796	-	predicted gene, 16796	ncRNA	5.44512	6.32395	5.34711	6.95452	7.03993	7.43451	1.87059	0.00790836	x		x	x	x	x	-0.276228	0.405903	chr20	54208463	54208528	-	x
Merged-chr7-19628987-2	chr7	19628912	19629062	+	45.85	tss-astroIL1b.tsr.txt|tss-astroNT.tsr.txt	intron (NM_001290457, intron 1 of 10)	CpG	451	NM_009046	ENSMUSG00000002983	Relb	shep	avian reticuloendotheliosis viral (v-rel) oncogene related B	protein-coding	5.66407	4.53354	5.41968	6.82685	6.61226	6.43217	1.99427	0.00791626	x		x	x		x	-0.174345	0.737526	chr19	45001829	45001949	-	x
Merged-chr19-10689250-2	chr19	10689163	10689338	+	171.5	tss-astroIL1b.tsr.txt|tss-astroNT.tsr.txt	intron (NM_001361958, intron 1 of 4)	intron (NM_001361958, intron 1 of 4)	515	NM_001361963	ENSMUSG00000048832	Vps37c	5730409F24Rik	vacuolar protein sorting 37C	protein-coding	6.83822	7.18655	7.60419	8.05207	8.31536	8.89707	1.56588	0.00811572	x		x	x		x	-0.125025	0.628901	chr11	61160956	61161177	-	x
Merged-chr9-106476591-2	chr9	106476509	106476674	-	339.6	tss-astroIL1b.tsr.txt|tss-astroNT.tsr.txt	promoter-TSS (NM_145620)	promoter-TSS (NM_145620)	358	NM_145619	ENSMUSG00000023249	Parp3	A930002C11Rik|ADPRT-3|ARTD3|Adprt3|Adprtl3|PARP-3|pADPRT-3	poly (ADP-ribose) polymerase family, member 3	protein-coding	8.17618	8.233	8.73648	9.57411	9.58487	9.15047	1.30124	0.00820071	x		x	x	x	x	-0.385031	0.0855717	chr3	51942550	51942692	+	x
Merged-chr9-120002383-1	chr9	120002308	120002458	+	16.7	tss-astroNT.tsr.txt	Intergenic	Intergenic	-17641	NM_153287	ENSMUSG00000032515	Csrnp1	4931429D10Rik|Axud1|CSRNP-1|URAX1|taip-3	cysteine-serine-rich nuclear protein 1	protein-coding	4.54293	5.10015	5.25397	6.31085	6.31758	6.08481	1.88978	0.00829051	x		x	x		x	-0.503857	0.19927
Merged-chr17-47924959-2	chr17	47924884	47925034	+	59.8	tss-astroIL1b.tsr.txt|tss-astroNT.tsr.txt	promoter-TSS (NM_001110825)	promoter-TSS (NM_001110825)	-327	NM_001110824	ENSMUSG00000023991	Foxp4	1200010K03Rik|2310007G05Rik|mFKHLA	forkhead box P4	protein-coding	5.66017	5.5625	5.59253	6.86951	6.74028	6.432	1.58528	0.00835427	x		x	x		x	-0.592404	0.0837504	chr6	41545990	41546158	-	x
Merged-chr19-7339361-2	chr19	7339286	7339436	+	66.1	tss-astroIL1b.tsr.txt|tss-astroNT.tsr.txt	intron (NM_001080388, intron 1 of 16)	intron (NM_001080388, intron 1 of 16)	2499	NM_007928	ENSMUSG00000024969	Mark2	EMK-1|Emk|Par-1|Par-1b	MAP/microtubule affinity regulating kinase 2	protein-coding	6.19669	5.78815	5.96965	6.83459	7.16011	7.17169	1.50919	0.0084056	x					x	-0.0563571	0.941642	chr11	63841379	63841548	-
Merged-chr17-34628593-1	chr17	34628518	34628668	-	60.9	tss-astroIL1b.tsr.txt	promoter-TSS (NM_001302394)	promoter-TSS (NM_001302394)	-314	NM_001302393	ENSMUSG00000015474	Ppt2	0610007M19Rik	palmitoyl-protein thioesterase 2	protein-coding	3.65108	2.61405	4.34444	6.43204	6.17251	4.02108	3.53019	0.00843519	x			x		x	na	na	chr6	32152900	32153066	+	x
Merged-chr9-7873133-1	chr9	7873058	7873208	+	64.2	tss-astroIL1b.tsr.txt	promoter-TSS (NM_007464)	promoter-TSS (NM_007464)	37	NM_007464	ENSMUSG00000032000	Birc3	Api1|Api2|Birc2|C-IAP2|HIAP2|IAP1|IAP2|MIAP1|MIAP2|MIHB|MIHC|RNF49|cIAP-1|cIAP-2|cIAP1|cIAP2	baculoviral IAP repeat-containing 3	protein-coding	5.09667	5.25175	5.46724	6.43301	6.19434	6.61194	1.71186	0.00856615	x		x	x	x	x	-1.12133	0.00437146	chr11	102317181	102317314	-	x
Merged-chr7-127471331-1	chr7	127471256	127471406	+	204.3	tss-astroNT.tsr.txt	promoter-TSS (NM_145589)	promoter-TSS (NM_145589)	-283	NM_145589	ENSMUSG00000030822	Prr14	-	proline rich 14	protein-coding	8.42336	8.51913	8.35379	9.40528	9.22097	9.30429	1.09685	0.00856621	x		x	x		x	-0.117825	0.527078	chr16	30650935	30651074	+	x
Merged-chr2-27028146-2	chr2	27028039	27028253	+	106.35	tss-astroIL1b.tsr.txt|tss-astroNT.tsr.txt	promoter-TSS (NM_001177627)	promoter-TSS (NM_001177627)	-148	NM_001177627	ENSMUSG00000036067	Slc2a6	A330096C23|F630103L12Rik|GLUT-6|Glut6|Glut9	solute carrier family 2 (facilitated glucose transporter), member 6	protein-coding	6.82556	6.80394	6.00328	7.8434	7.73259	7.68251	1.52952	0.0085781	x		x	x	x	x	-0.545345	0.0746372	chr9	133479195	133479474	+	x
Merged-chr9-65541890-2	chr9	65541815	65541965	+	75	tss-astroIL1b.tsr.txt|tss-astroNT.tsr.txt	Intergenic	Intergenic	-21671	NM_001370871	ENSMUSG00000066510	Ankdd1a	A730067D02|A730067D02Rik|EG330963|Gm1473	ankyrin repeat and death domain containing 1A	protein-coding	5.89477	6.27969	5.56933	7.39065	7.32776	6.7488	1.69789	0.00858347	x		x	x	x	x	-0.25096	0.452332	chr15	64884079	64884226	-	x
Merged-chr2-32451680-1	chr2	32451605	32451755	+	190.9	tss-astroNT.tsr.txt	promoter-TSS (NM_146118)	promoter-TSS (NM_146118)	-210	NM_146118	ENSMUSG00000026819	Slc25a25	1110030N17Rik|MCSC|mKIAA1896	solute carrier family 25 (mitochondrial carrier, phosphate carrier), member 25	protein-coding	7.43989	8.30194	8.2837	8.84701	9.21106	9.73945	1.55984	0.00867694	x		x	x		x	-0.235134	0.229129	chr9	128067789	128067987	-	x
Merged-chr9-3404594-1	chr9	3404519	3404669	-	35.3	tss-astroNT.tsr.txt	intron (NM_027545, intron 1 of 17)	intron (NM_027545, intron 1 of 17)	509	NM_027545	ENSMUSG00000025898	Cwf19l2	3230401L03Rik|9030209E10	CWF19-like 2, cell cycle control (S. pombe)	protein-coding	5.89547	6.06371	6.03995	7.12911	6.86498	7.12353	1.45185	0.00876849	x		x	x		x	-0.230422	0.531304	chr11	107457277	107457464	+	x
Merged-chr16-11175564-2	chr16	11175485	11175643	-	134	tss-astroIL1b.tsr.txt|tss-astroNT.tsr.txt	intron (NR_027502, intron 1 of 22)	intron (NR_027502, intron 1 of 22)	777	NM_145931	ENSMUSG00000037965	Zc3h7a	A430104C18Rik|HSPC055|Zc3h7|Zc3hdc7	zinc finger CCCH type containing 7 A	protein-coding	6.30966	6.77594	5.55035	8.49089	8.23764	6.55193	2.20859	0.00878145	x		x	x		x	-0.164278	0.538648
Merged-chr7-79935721-1	chr7	79935646	79935796	-	41.8	tss-astroIL1b.tsr.txt	promoter-TSS (NM_027420)	promoter-TSS (NM_027420)	-457	NM_027420	ENSMUSG00000039043	Arpin	2610034B18Rik	actin-related protein 2/3 complex inhibitor	protein-coding	4.69885	4.26293	5.08726	5.96723	5.76875	6.24055	2.0685	0.00896441	x		x	x	x	x	-0.757995	0.0596836	chr15	89913253	89913397	-	x
Merged-chr18-37644127-2	chr18	37644052	37644202	-	220.85	tss-astroIL1b.tsr.txt|tss-astroNT.tsr.txt	promoter-TSS (NM_175770)	promoter-TSS (NM_175770)	77	NM_175770	ENSMUSG00000051316	Taf7	55kDa|TAFII55|Taf2f	TATA-box binding protein associated factor 7	protein-coding	7.2786	7.77476	7.65074	8.38779	8.45485	9.26217	1.49735	0.00910597	x		x	x		x	-0.400078	0.106066	chr5	141320651	141320801	-	x
Merged-chr1-136255391-1	chr1	136255316	136255466	-	8.55	tss-astroIL1b.tsr.txt	Intergenic	Intergenic	5535	NM_001101516	ENSMUSG00000052759	Gpr25	Gm1300	G protein-coupled receptor 25	protein-coding	1.94938	1.85783	1.91343	2.50514	2.77132	2.98446	6.03368	0.0092512	x		x			x	na	na	chr1	200878282	200878431	+	x
Merged-chr9-21131190-2	chr9	21131112	21131268	-	642.35	tss-astroIL1b.tsr.txt|tss-astroNT.tsr.txt	promoter-TSS (NM_001205312)	promoter-TSS (NM_001205312)	85	NM_001205312	ENSMUSG00000032175	Tyk2	JTK1	tyrosine kinase 2	protein-coding	8.40236	9.25324	9.0624	9.73684	9.88861	10.8885	1.63049	0.0092512	x		x	x		x	-0.277833	0.0990933	chr19	10380438	10380604	-	x
Merged-chr9-50479127-1	chr9	50479052	50479202	+	11.5	tss-astroIL1b.tsr.txt	Intergenic	Intergenic	-15398	NM_029639	ENSMUSG00000032068	Plet1	0610037B23Rik|1600029D21Rik	placenta expressed transcript 1	protein-coding	2.1212	1.9711	2.21503	2.73494	2.99271	3.7173	5.45995	0.00940371	x		x		x	x	na	na	chr11	112270651	112270807	-
Merged-chr11-44470757-2	chr11	44470682	44470832	+	270.5	tss-astroIL1b.tsr.txt|tss-astroNT.tsr.txt	promoter-TSS (NM_024475)	promoter-TSS (NM_024475)	-209	NM_024475	ENSMUSG00000041231	Ublcp1	4930527B16Rik|8430435I17Rik	ubiquitin-like domain containing CTD phosphatase 1	protein-coding	6.85713	7.62278	8.23736	8.93841	8.52207	9.72219	1.83487	0.00951212	x		x	x		x	-0.328493	0.1316	chr5	159262881	159263096	-	x
Merged-chr17-57105415-2	chr17	57105340	57105490	+	173.85	tss-astroIL1b.tsr.txt|tss-astroNT.tsr.txt	promoter-TSS (NM_009404)	promoter-TSS (NM_009404)	30	NM_009404	ENSMUSG00000035678	Tnfsf9	4-1BB-L|4-1BBL|Cd137l|Ly63l	tumor necrosis factor (ligand) superfamily, member 9	protein-coding	7.66294	6.82867	7.16722	8.89298	8.73914	7.78553	1.6599	0.00953918	x		x	x		x	-0.0202514	0.970635
Merged-chr1-155099632-2	chr1	155099557	155099707	-	13104.9	tss-astroIL1b.tsr.txt|tss-astroNT.tsr.txt	promoter-TSS (NM_010500)	promoter-TSS (NM_010500)	4	NM_010500	ENSMUSG00000056708	Ier5	-	immediate early response 5	protein-coding	13.2333	13.4508	14.117	15.0118	14.4859	14.7536	1.34384	0.00954631	x		x	x		x	-0.00192238	0.909091	chr1	181088625	181088779	+	x
Merged-chr16-10785533-2	chr16	10785458	10785608	-	495.5	tss-astroIL1b.tsr.txt|tss-astroNT.tsr.txt	promoter-TSS (NM_009896)	promoter-TSS (NM_009896)	3	NM_001271603	ENSMUSG00000038037	Socs1	Cish1|Cish7|JAB|SOCS-1|SSI-1	suppressor of cytokine signaling 1	protein-coding	7.72677	8.65638	9.20205	9.79465	9.74565	10.4523	1.69074	0.00978992	x		x	x		x	-0.0276042	0.855936	chr16	11256125	11256306	-	x
Merged-chr2-32152517-1	chr2	32152442	32152592	+	26.5	tss-astroIL1b.tsr.txt	intron (NM_001159634, intron 1 of 31)	intron (NM_001159634, intron 1 of 31)	1369	NM_172661	ENSMUSG00000039262	Prrc2b	5830434P21Rik|Bat2l|Bat2l1|D430039P21|mKIAA0515	proline-rich coiled-coil 2B	protein-coding	2.83305	2.86571	2.56888	3.74633	4.0464	4.21218	3.68622	0.00980209	x		x	x	x	x	-0.641004	0.183494	chr9	131395773	131395867	+	x
Merged-chr5-105798386-1	chr5	105798311	105798461	-	22.9	tss-astroIL1b.tsr.txt	intron (NM_178701, intron 2 of 2)	intron (NM_178701, intron 2 of 2)	-78182	NM_018759	ENSMUSG00000029290	Zfp326	5730470H14Rik|ZAN75|Znf326	zinc finger protein 326	protein-coding	2.86419	3.31899	3.04968	4.18003	4.73641	4.40598	3.2589	0.00982777	x		x			x	na	na	chr1	89907519	89907704	-
Merged-chr11-44471151-2	chr11	44471076	44471226	-	101.95	tss-astroIL1b.tsr.txt|tss-astroNT.tsr.txt	promoter-TSS (NM_024475)	promoter-TSS (NM_024475)	-603	NM_024475	ENSMUSG00000041231	Ublcp1	4930527B16Rik|8430435I17Rik	ubiquitin-like domain containing CTD phosphatase 1	protein-coding	6.14261	6.18813	6.90908	7.1988	7.72635	8.11665	1.68769	0.0100014	x		x	x	x	x	-0.146086	0.664679
Merged-chr4-57866423-1	chr4	57866348	57866498	+	9.67	tss-astroNT.tsr.txt	intron (NM_009649, intron 2 of 2)	intron (NM_009649, intron 2 of 2)	11861	NM_001035533	ENSMUSG00000038729	Pakap	53-H12|AA959716|AI649048|AKAP-2|AKAP-KL|Akap2|B130066I24|B230340M18Rik|Gm20459|PRKA2|Palm2|Palm2-Akap2|Palm2Akap2|Palm2akap2|R75368|pEN70	paralemmin A kinase anchor protein	protein-coding	3.0379	3.50718	3.61824	4.82334	4.42746	5.012	2.91122	0.0100346	x		x	x	x	x	-0.394275	0.392472	chr9	110146749	110146884	+	x
Merged-chr1-170174789-2	chr1	170174714	170174864	-	131.2	tss-astroIL1b.tsr.txt|tss-astroNT.tsr.txt	5' UTR (NM_001305045, exon 1 of 11)	5' UTR (NM_001305045, exon 1 of 11)	175	NM_001305046	ENSMUSG00000026670	Uap1	AGX-1|AGX-2|AGX1|AgX|ESTM38|SPAG2	UDP-N-acetylglucosamine pyrophosphorylase 1	protein-coding	7.05753	7.16168	6.5625	8.27338	8.07484	7.7296	1.42157	0.0100428	x		x	x		x	-0.166231	0.546998	chr1	162561647	162561901	+	x
Merged-chr2-52804860-2	chr2	52804785	52804935	-	104.15	tss-astroIL1b.tsr.txt|tss-astroNT.tsr.txt	Intergenic	Intergenic	-53008	NM_172409	ENSMUSG00000036053	Fmnl2	5430425K04Rik|Man	formin-like 2	protein-coding	6.71704	6.63301	6.79718	7.49063	7.64078	8.00679	1.35042	0.0101164	x		x	x	x	x	-0.229673	0.432107	chr2	152244163	152244326	-
Merged-chr12-8386646-1	chr12	8386571	8386721	-	40	tss-astroIL1b.tsr.txt	Intergenic	Intergenic	73213	NM_021429	ENSMUSG00000020605	Hs1bp3	-	HCLS1 binding protein 3	protein-coding	3.70287	3.88043	4.56669	6.04698	5.57676	4.8913	2.56446	0.0101604	x		x	x	x	x	-0.365919	0.445032	chr2	20579330	20579480	+	x
Merged-chr7-145106315-1	chr7	145106240	145106390	+	23.6	tss-astroIL1b.tsr.txt	Intergenic	Intergenic	101804	NM_001369202	ENSMUSG00000109305	Smim38	1810010D01Rik|Gm2572	small integral membrane protein 38	protein-coding	2.55228	2.8405	2.4574	3.37145	4.04421	4.73842	4.17298	0.0101731	x		x	x		x	na	na	chr11	69302073	69302259	-	x
Merged-chr17-70851917-2	chr17	70851842	70851992	+	61.4	tss-astroIL1b.tsr.txt|tss-astroNT.tsr.txt	promoter-TSS (NM_009372)	promoter-TSS (NM_009372)	-183	NM_001164075	ENSMUSG00000047407	Tgif1	Tgif	TGFB-induced factor homeobox 1	protein-coding	5.77786	5.28788	4.40298	6.78732	6.92879	6.30598	2.07497	0.0104105	x		x	x		x	-0.215093	0.547903	chr18	3449313	3449483	-	x
Merged-chr1-180888990-1	chr1	180888915	180889065	+	19.1	tss-astroIL1b.tsr.txt	Intergenic	Intergenic	-4118	NM_177099	ENSMUSG00000066652	Lefty2	6030463A22Rik|Ebaf|Lefta|Leftb|lefty-2|lefty-B	left-right determination factor 2	protein-coding	2.61443	2.88814	2.5301	3.62754	4.26365	4.26649	4.00067	0.010411	x		x	x		x	na	na	chr1	225945642	225945812	-
Merged-chr12-8371862-1	chr12	8371787	8371937	-	18.9	tss-astroIL1b.tsr.txt	Intergenic	Intergenic	58429	NM_021429	ENSMUSG00000020605	Hs1bp3	-	HCLS1 binding protein 3	protein-coding	3.19841	3.04879	3.15563	4.60557	3.90063	4.36723	3.03138	0.0104508	x		x			x	na	na	chr2	20594321	20594473	+
Merged-chr10-122894975-2	chr10	122894849	122895101	+	141.55	tss-astroIL1b.tsr.txt|tss-astroNT.tsr.txt	intron (NM_001110218, intron 6 of 9)	intron (NM_001110218, intron 6 of 9)	90749	NR_029527	ENSMUSG00000065406	Mirlet7i	Mirnlet7i|let-7i|mmu-let-7i	microRNA let7i	ncRNA	7.38413	7.00715	7.27263	7.92758	8.22824	8.54124	1.33381	0.0105366	x		x	x	x	x	-0.457428	0.0990135	chr12	62703402	62703680	-	x
Merged-chr4-125127408-2	chr4	125127333	125127483	+	88.25	tss-astroIL1b.tsr.txt|tss-astroNT.tsr.txt	intron (NM_153159, intron 1 of 5)	intron (NM_153159, intron 1 of 5)	473	NM_153159	ENSMUSG00000042677	Zc3h12a	MCPIP|MCPIP-1|Mcpip1|Reg1	zinc finger CCCH type containing 12A	protein-coding	5.71452	5.72783	6.18056	6.60344	6.81357	8.06374	1.98271	0.0105366	x		x	x		x	-0.1164	0.765745	chr1	37475039	37475205	-
Merged-chrX-19171866-1	chrX	19171791	19171941	-	8.36	tss-astroIL1b.tsr.txt	intron (NR_168020, intron 3 of 4)	intron (NR_168020, intron 3 of 4)	-24895	NR_029807	ENSMUSG00000065471	Mir222	Mirn222|mir-222|mmu-mir-222	microRNA 222	ncRNA	1.91792	1.82805	1.88263	2.87543	2.85834	2.38291	6.00178	0.0108454	x					x	na	na	chrX	45774949	45775104	-	x
Merged-chr14-31662427-2	chr14	31662352	31662502	-	698.95	tss-astroIL1b.tsr.txt|tss-astroNT.tsr.txt	intron (NM_025295, intron 2 of 3)	intron (NM_025295, intron 2 of 3)	21363	NM_001374217	ENSMUSG00000021900	Btd	-	biotinidase	protein-coding	9.18768	9.11025	9.79367	10.2216	10.2742	10.9769	1.39727	0.0108718	x		x	x	x	x	-0.1317	0.281423	chr3	15635710	15635939	-
Merged-chr5-121376340-1	chr5	121376265	121376415	-	7.82	tss-astroIL1b.tsr.txt	intron (NM_001359947, intron 6 of 11)	intron (NM_001359947, intron 6 of 11)	9069	NM_001359947	ENSMUSG00000042726	Trafd1	1110008K06Rik|Fln29	TRAF type zinc finger domain containing 1	protein-coding	1.91306	1.81929	1.87662	2.84171	2.5282	2.75475	5.95909	0.0109087	x		x	x		x	na	na
Merged-chr7-45920880-2	chr7	45920747	45921013	+	147.25	tss-astroIL1b.tsr.txt|tss-astroNT.tsr.txt	promoter-TSS (NM_001146346)	promoter-TSS (NM_001146346)	-31	NM_001146346	ENSMUSG00000040212	Emp3	H-4|H4|HNMP-1|MI-35|Ymp	epithelial membrane protein 3	protein-coding	6.69743	6.85316	7.21623	8.67273	8.58893	7.19818	1.76725	0.010978	x		x	x		x	-0.596596	0.0423807	chr19	48325842	48326174	-	x
Merged-chr2-167910123-1	chr2	167910048	167910198	+	8.36	tss-astroIL1b.tsr.txt	Intergenic	Intergenic	-22204	NM_011201	ENSMUSG00000027540	Ptpn1	PTP-1B|PTP-HA2|PTP1B	protein tyrosine phosphatase, non-receptor type 1	protein-coding	1.90633	1.81182	1.86964	2.47	2.88607	2.75147	5.97028	0.0110677	x		x	x	x	x	na	na	chr20	50488404	50488569	+
Merged-chr12-111435200-1	chr12	111435125	111435275	+	8.18	tss-astroIL1b.tsr.txt	Intergenic	Intergenic	-7461	NM_009396	ENSMUSG00000021281	Tnfaip2	B94|Exoc3l3|M-sec|Tnfip2|tnfb94	tumor necrosis factor, alpha-induced protein 2	protein-coding	1.91844	1.83062	1.8839	2.47102	2.7035	2.91673	5.97337	0.0110988	x					x	na	na	chr14	103114009	103114145	+
Merged-chr19-11050426-1	chr19	11050351	11050501	-	20.4	tss-astroIL1b.tsr.txt	non-coding (NR_102366, exon 1 of 3)	non-coding (NR_102366, exon 1 of 3)	140	NR_102366	ENSMUSG00000075010	AW112010	-	expressed sequence AW112010	ncRNA	2.66455	2.47659	3.20439	4.4884	3.51299	4.63894	3.88442	0.0111174	x		x		x	x	na	na
Merged-chr5-118514457-1	chr5	118514382	118514532	+	66.2	tss-astroIL1b.tsr.txt	Intergenic	Intergenic	-46262	NM_172424	ENSMUSG00000018076	Med13l	2210413I17Rik|6330591G05Rik|9030618F05Rik|Thrap2|Trap240L|mKIAA1025	mediator complex subunit 13-like	protein-coding	3.61379	5.09162	4.90172	6.4719	6.29536	6.17655	2.46427	0.0111732	x		x	x		x	-0.882763	0.0243902	chr12	116319720	116319863	-	x
Merged-chr15-95791266-2	chr15	95791191	95791341	-	57.25	tss-astroIL1b.tsr.txt|tss-astroNT.tsr.txt	intron (NM_175344, intron 1 of 19)	CpG	423	NM_175344	ENSMUSG00000064210	Ano6	2900059G15Rik|F730003B03Rik|Tmem16f	anoctamin 6	protein-coding	4.11627	4.41829	4.73699	5.58163	5.33271	6.23876	2.20845	0.0112357	x		x	x		x	-0.246418	0.517527
Merged-chr9-21033299-2	chr9	21033224	21033374	-	56.4	tss-astroIL1b.tsr.txt|tss-astroNT.tsr.txt	promoter-TSS (NR_035438)	promoter-TSS (NR_035438)	-971	NR_035438	ENSMUSG00000084663	Mir1900	Mirn1900|mmu-mir-1900	microRNA 1900	ncRNA	5.49103	5.93841	5.4441	6.65918	6.83902	6.77965	1.58293	0.0113433	x		x	x		x	-0.372186	0.298836	chr19	10291209	10291359	-	x
Merged-chr6-50684776-2	chr6	50684701	50684851	-	22.245	tss-astroIL1b.tsr.txt|tss-astroNT.tsr.txt	Intergenic	Lx8|LINE|L1	-30331	NM_021892	ENSMUSG00000029831	Npvf	Rfrp	neuropeptide VF precursor	protein-coding	3.80763	3.70541	4.40797	5.28388	5.49928	5.06049	2.38208	0.0113844	x		x	x		x	-0.225448	0.71933
Merged-chr12-112866587-1	chr12	112866512	112866662	-	17.1	tss-astroIL1b.tsr.txt	Intergenic	Intergenic	-5671	NM_019925	ENSMUSG00000021298	Gpr132	G2a	G protein-coupled receptor 132	protein-coding	2.50174	2.28747	2.82979	3.3365	4.08643	4.11688	4.46921	0.0114727	x		x	x	x	x	na	na
Merged-chr13-35742082-2	chr13	35742007	35742157	-	100.4	tss-astroIL1b.tsr.txt|tss-astroNT.tsr.txt	intron (NM_001378942, intron 1 of 5)	CpG	620	NM_001378941	ENSMUSG00000059288	Cdyl	-	chromodomain protein, Y chromosome-like	protein-coding	6.39104	6.67564	6.7611	7.90483	7.66652	7.35694	1.38481	0.0115506	x		x	x		x	-0.0554843	0.927554	chr6	4777021	4777193	-
Merged-chr16-91363670-1	chr16	91363595	91363745	+	33.5	tss-astroIL1b.tsr.txt	Intergenic	Intergenic	-9113	NM_001110498	ENSMUSG00000022971	Ifnar2	Ifnar-2	interferon (alpha and beta) receptor 2	protein-coding	3.40419	2.47145	2.82002	4.79616	4.35717	4.03312	3.84804	0.0115513	x		x	x	x	x	-0.775553	0.108155
Merged-chr4-149308423-2	chr4	149308348	149308498	+	50.8	tss-astroIL1b.tsr.txt|tss-astroNT.tsr.txt	promoter-TSS (NM_001290995)	promoter-TSS (NM_001290995)	-690	NM_001290995	ENSMUSG00000063077	Kif1b	A530096N05Rik|D4Mil1e|KIF1Bp130|KIF1Bp204	kinesin family member 1B	protein-coding	4.1951	5.09997	5.5102	6.05348	6.13368	7.38291	2.3681	0.011792	x		x	x		x	-0.178648	0.70703	chr1	10209772	10209931	-	x
Merged-chr19-11912886-2	chr19	11912811	11912961	-	46.4	tss-astroIL1b.tsr.txt|tss-astroNT.tsr.txt	intron (NM_172635, intron 1 of 18)	CpG	487	NM_172635	ENSMUSG00000046139	Patl1	Pat1b	protein associated with topoisomerase II homolog 1 (yeast)	protein-coding	4.86857	4.49456	5.457	6.70579	6.94359	5.43644	2.25035	0.0118082	x		x	x	x	x	-0.762644	0.0421596	chr11	59668447	59668615	+	x
Merged-chr13-89740916-1	chr13	89740841	89740991	-	14.2	tss-astroIL1b.tsr.txt	intron (NM_019389, intron 1 of 13)	intron (NM_019389, intron 1 of 13)	1596	NM_001134474	ENSMUSG00000021614	Vcan	5430420N07Rik|9430051N09|Cspg2|DPEAAE|NG2|PG-M|PG-M(V0)|PG-M(V1)|hdf	versican	protein-coding	2.37	2.19537	2.58111	3.58679	3.87881	3.18313	4.79403	0.0118437	x		x	x	x	x	na	na	chr5	83473111	83473262	+	x
Merged-chr6-17281709-2	chr6	17281619	17281799	-	48.35	tss-astroIL1b.tsr.txt|tss-astroNT.tsr.txt	intron (NM_001277756, intron 1 of 1)	intron (NM_001277756, intron 1 of 1)	524	NM_016900	ENSMUSG00000000058	Cav2	-	caveolin 2	protein-coding	4.92516	5.13115	5.41267	6.9194	6.9267	5.48472	2.1018	0.0118637	x		x	x		x	-0.647402	0.0809653	chr7	116500034	116500202	-	x
Merged-chr11-81997231-1	chr11	81997156	81997306	-	32.2	tss-astroIL1b.tsr.txt	Intergenic	Intergenic	-28835	NM_001034013	ENSMUSG00000020704	Asic2	ACIC2|Accn1|BNC1|BNaC1|BNaC1a|Mdeg	acid-sensing (proton-gated) ion channel 2	protein-coding	3.6699	2.66341	3.63363	4.69885	5.18575	4.97141	3.31949	0.0119083	x		x		x	x	na	na	chr17	34201228	34201397	-
Merged-chr3-50443586-2	chr3	50443511	50443661	-	43.9	tss-astroIL1b.tsr.txt|tss-astroNT.tsr.txt	promoter-TSS (NM_011990)	promoter-TSS (NM_011990)	27	NM_011990	ENSMUSG00000027737	Slc7a11	9930009M05Rik|sut|xCT	solute carrier family 7 (cationic amino acid transporter, y+ system), member 11	protein-coding	5.65723	4.29911	5.15386	6.47905	6.79317	6.28136	2.07215	0.0119223	x		x	x	x	x	-0.301458	0.458344	chr4	138242261	138242426	-	x
Merged-chr7-102250534-2	chr7	102250459	102250609	-	126.9	tss-astroIL1b.tsr.txt|tss-astroNT.tsr.txt	promoter-TSS (NM_019566)	promoter-TSS (NM_019566)	-416	NM_019566	ENSMUSG00000073982	Rhog	2810426G09Rik|Arhg|Sid10750	ras homolog family member G	protein-coding	7.26481	6.82731	6.35042	8.22362	8.13379	7.64444	1.5162	0.0119867	x		x	x	x	x	-0.673831	0.0320746	chr11	3841268	3841407	-	x
Merged-chr9-83447966-2	chr9	83447885	83448047	-	69.95	tss-astroIL1b.tsr.txt|tss-astroNT.tsr.txt	intron (NR_102437, intron 2 of 2)	CpG	-6839	NM_029434	ENSMUSG00000032258	Lca5	4930431B11Rik|5730406O13Rik|ORF64	Leber congenital amaurosis 5 (human)	protein-coding	6.25452	5.89627	6.13265	7.37952	7.28495	6.77999	1.494	0.0121568	x		x	x	x	x	-0.586175	0.0805454	chr6	79545026	79545181	-	x	x
Merged-chr9-69454533-2	chr9	69454458	69454608	+	43.6	tss-astroIL1b.tsr.txt|tss-astroNT.tsr.txt	intron (NM_007585, intron 1 of 12)	intron (NM_007585, intron 1 of 12)	850	NM_007585	ENSMUSG00000032231	Anxa2	Cal1h|PAP-IV|p36	annexin A2	protein-coding	5.44164	5.16042	5.45075	6.19567	6.57295	6.48613	1.62032	0.0122116	x					x	-0.418954	0.270775	chr15	60396976	60397180	-	x
Merged-chr4-42950400-2	chr4	42950325	42950475	+	83.45	tss-astroIL1b.tsr.txt|tss-astroNT.tsr.txt	promoter-TSS (NM_001355440)	promoter-TSS (NM_001355440)	4	NM_001355440	ENSMUSG00000036052	Dnajb5	1110058L06Rik|Hsc40|Hsp40-3	DnaJ heat shock protein family (Hsp40) member B5	protein-coding	5.6969	6.44198	5.6791	6.79169	7.08629	7.93901	1.86075	0.012306	x		x	x		x	-0.245592	0.445255	chr9	34990206	34990347	+	x
Merged-chr3-116129457-1	chr3	116129382	116129532	-	1183.1	tss-astroNT.tsr.txt	5' UTR (NM_011693, exon 1 of 9)	5' UTR (NM_011693, exon 1 of 9)	231	NM_011693	ENSMUSG00000027962	Vcam1	CD106|Vcam-1	vascular cell adhesion molecule 1	protein-coding	11.1415	10.7439	11.6312	13.1195	13.1354	11.2016	1.84663	0.0123132	x		x	x	x	x	-0.0169479	0.489051	chr1	100719666	100719827	+	x
Merged-chr19-34290711-2	chr19	34290636	34290786	+	1308.3	tss-astroIL1b.tsr.txt|tss-astroNT.tsr.txt	promoter-TSS (NM_001146708)	promoter-TSS (NM_001146708)	52	NM_001146708	ENSMUSG00000024778	Fas	APO1|APT1|CD95|TNFR6|Tnfrsf6|lpr	Fas (TNF receptor superfamily member 6)	protein-coding	10.1143	10.3455	10.7043	11.1129	11.4406	11.4941	1.15755	0.0123745	x		x	x		x	-0.215459	0.108696	chr10	88990762	88991018	+	x
Merged-chr9-80961913-1	chr9	80961838	80961988	-	8.73	tss-astroIL1b.tsr.txt	Intergenic	Intergenic	-496475	NM_022016	ENSMUSG00000032343	Impg1	A930015H12Rik|IMP150|SPACR	interphotoreceptor matrix proteoglycan 1	protein-coding	1.76977	1.64915	1.72448	3.26608	2.5923	2.00334	6.1409	0.0123924	x		x		x	x	na	na	chr6	76699337	76699504	-
Merged-chr9-121314286-2	chr9	121314211	121314361	+	71.4	tss-astroIL1b.tsr.txt|tss-astroNT.tsr.txt	intron (NR_152160, intron 1 of 17)	intron (NR_152160, intron 1 of 17)	16784	NR_152160	ENSMUSG00000032536	Trak1	2310001H13Rik|hyrt|mKIAA1042	trafficking protein, kinesin binding 1	protein-coding	6.20436	5.8681	6.02414	7.24325	7.15294	6.78341	1.45604	0.0124306	x		x	x	x	x	-0.240516	0.474917	chr3	42025737	42025877	+	x
Merged-chr19-10841979-1	chr19	10841904	10842054	+	30	tss-astroIL1b.tsr.txt	promoter-TSS (NM_023044)	promoter-TSS (NM_023044)	-565	NM_023044	ENSMUSG00000024737	Slc15a3	Ci1|cI-1	solute carrier family 15, member 3	protein-coding	3.88063	3.10837	3.88736	4.94363	5.26911	4.71828	2.7189	0.0124537	x					x	na	na	chr11	60952548	60952728	-	x
Merged-chr13-73804085-1	chr13	73804010	73804160	+	8.18	tss-astroIL1b.tsr.txt	intron (NM_001360694, intron 17 of 24)	intron (NM_001360694, intron 17 of 24)	40388	NM_011390	ENSMUSG00000017756	Slc12a7	D13Ertd261e|Kcc4	solute carrier family 12, member 7	protein-coding	1.85211	1.75343	1.81412	2.30935	2.64039	2.99351	5.97379	0.0127196	x		x			x	na	na
Merged-chr5-105620537-1	chr5	105620462	105620612	-	24	tss-astroIL1b.tsr.txt	Intergenic	Intergenic	-79432	NM_001122768	ENSMUSG00000046079	Lrrc8d	2810473G09Rik|4930525N13Rik|A930019F03|Lrrc5	leucine rich repeat containing 8D	protein-coding	3.24077	3.38155	2.77761	4.88534	4.68712	3.98991	3.23759	0.0130004	x		x	x	x	x	na	na	chr1	89724936	89725094	-	x
Merged-chr14-37134690-1	chr14	37134615	37134765	-	32	tss-astroIL1b.tsr.txt	intron (NM_078478, intron 1 of 8)	intron (NM_078478, intron 1 of 8)	449	NM_001199122	ENSMUSG00000041028	Ghitm	1010001P14Rik|MICS1|PTD010|Tmbim5	growth hormone inducible transmembrane protein	protein-coding	3.48961	2.99189	4.15235	5.33707	4.6473	5.32723	2.92197	0.0130697	x		x	x		x	na	na	chr10	84140195	84140408	+	x
Merged-chr3-68495631-1	chr3	68495556	68495706	+	40.2	tss-astroIL1b.tsr.txt	intron (NM_001282044, intron 2 of 7)	intron (NM_001282044, intron 2 of 7)	1450	NM_001282044	ENSMUSG00000027777	Schip1	Nf2ip|Schip-1	schwannomin interacting protein 1	protein-coding	3.94115	3.53935	3.28956	5.17508	4.54047	4.79939	2.62852	0.0130734	x		x	x	x	x	-0.645731	0.118794	chr3	159765439	159765591	+	x
Merged-chr17-24172037-1	chr17	24171962	24172112	+	21.3	tss-astroIL1b.tsr.txt	Intergenic	Intergenic	-2359	NM_001361531	ENSMUSG00000024121	Atp6v0c	Atp6c|Atp6c2|Atp6l|Atpl|Atpl-rs1|PL16|VATL|Vma3	ATPase, H+ transporting, lysosomal V0 subunit C	protein-coding	2.88946	3.16944	3.38099	4.20924	4.61394	4.35527	3.01835	0.0132224	x		x		x	x	na	na	chr16	2509971	2510129	-
Merged-chr10-34207580-2	chr10	34207505	34207655	-	96.55	tss-astroIL1b.tsr.txt|tss-astroNT.tsr.txt	promoter-TSS (NM_172508)	promoter-TSS (NM_172508)	-345	NM_172508	ENSMUSG00000039497	Dse	6030499O08|B130024B19Rik|DS-epi1|Sart2	dermatan sulfate epimerase	protein-coding	6.02531	6.37047	6.54339	7.7121	7.45059	7.04197	1.48268	0.0132604	x		x	x		x	-0.205735	0.470101	chr6	116370533	116370677	+	x
Merged-chr15-83121770-1	chr15	83121695	83121845	+	19.6	tss-astroIL1b.tsr.txt	intron (NM_001358061, intron 2 of 3)	intron (NM_001358061, intron 2 of 3)	1031	NM_029101	ENSMUSG00000018040	Rrp7a	1110014J01Rik|Kheg1	ribosomal RNA processing 7 homolog A	protein-coding	2.68777	2.74078	3.09673	4.3389	4.08303	3.68775	3.43395	0.013735	x		x			x	na	na	chr22	42580081	42580230	+
Merged-chr2-52955392-2	chr2	52955317	52955467	+	39.45	tss-astroIL1b.tsr.txt|tss-astroNT.tsr.txt	intron (NM_172409, intron 1 of 26)	intron (NM_172409, intron 1 of 26)	97524	NM_172409	ENSMUSG00000036053	Fmnl2	5430425K04Rik|Man	formin-like 2	protein-coding	5.45542	5.11656	5.21166	6.14989	6.36314	6.42536	1.613	0.013735	x		x	x	x	x	-0.338658	0.416109	chr2	152444017	152444161	+
Merged-chr2-31153169-1	chr2	31153094	31153244	-	28	tss-astroIL1b.tsr.txt	promoter-TSS (NR_040334)	promoter-TSS (NR_040334)	853	NM_178760	ENSMUSG00000000194	Gpr107	9930033D15Rik|C530034M11|mKIAA1624	G protein-coupled receptor 107	protein-coding	3.42982	3.50317	3.74707	5.50419	4.74675	4.17137	2.75897	0.0137666	x		x	x		x	-0.0435442	0.974966	chr9	130054670	130055139	-	x
Merged-chr5-3152361-2	chr5	3152271	3152452	+	38.05	tss-astroIL1b.tsr.txt|tss-astroNT.tsr.txt	Intergenic	Intergenic	189891	NR_168894		Gm36470	-	predicted gene, 36470	ncRNA	5.33056	4.59694	4.91645	5.65542	6.07843	6.93829	2.09015	0.0138844	x		x	x	x	x	-0.461546	0.231519	chr7	93043676	93043827	-	x
Merged-chr3-152209912-2	chr3	152209837	152209987	+	50.25	tss-astroIL1b.tsr.txt|tss-astroNT.tsr.txt	promoter-TSS (NM_001355371)	promoter-TSS (NM_001355371)	171	NM_001356363	ENSMUSG00000028035	Dnajb4	1700029A20Rik|2010306G19Rik|5730460G06Rik	DnaJ heat shock protein family (Hsp40) member B4	protein-coding	4.71395	5.70576	5.0989	6.62025	6.47768	6.45228	1.8459	0.0139	x		x	x		x	-0.162058	0.743186	chr1	77979635	77979796	-	x
Merged-chr10-80935362-1	chr10	80935287	80935437	-	19.6	tss-astroIL1b.tsr.txt	Intergenic	Intergenic	5271	NM_008655	ENSMUSG00000015312	Gadd45b	Myd118	growth arrest and DNA-damage-inducible 45 beta	protein-coding	2.23484	2.00343	2.47431	3.84511	4.25803	2.45212	5.0399	0.0139389	x		x			x	na	na
Merged-chr8-84237055-2	chr8	84236980	84237130	-	92.7	tss-astroIL1b.tsr.txt|tss-astroNT.tsr.txt	promoter-TSS (NM_172503)	promoter-TSS (NM_172503)	-13	NM_172503	ENSMUSG00000035671	Zswim4	D330002I24|E130119J17Rik	zinc finger SWIM-type containing 4	protein-coding	6.4694	6.68496	6.37486	7.32406	7.66174	7.48946	1.31621	0.01397	x		x	x		x	-0.0781574	0.874975	chr19	13795341	13795673	+	x
Merged-chr15-76196473-1	chr15	76196398	76196548	+	44	tss-astroIL1b.tsr.txt	promoter-TSS (NM_201394)	promoter-TSS (NM_201394)	-763	NM_201394	ENSMUSG00000022565	Plec	EBS1|PCN|PLTN|Plec1	plectin	protein-coding	4.65644	4.02502	4.14974	5.39046	5.30322	5.70751	2.11661	0.0141033	x		x	x		x	-0.415738	0.369154	chr8	143940330	143940495	+	x
Merged-chr1-177703501-2	chr1	177703426	177703576	-	182.45	tss-astroIL1b.tsr.txt|tss-astroNT.tsr.txt	Intergenic	Intergenic	-26313	NM_027077	ENSMUSG00000015962	1700016C15Rik	-	RIKEN cDNA 1700016C15 gene	protein-coding	7.1	7.7972	7.09606	8.29102	8.51394	8.49672	1.34613	0.0143289	x		x	x		x	-0.293925	0.206919	chr1	244300831	244300987	-
Merged-chr17-87170358-1	chr17	87170283	87170433	-	75.3	tss-astroIL1b.tsr.txt	Intergenic	Intergenic	24584	NR_046016	ENSMUSG00000117384	C330024C12Rik	-	RIKEN cDNA C330024C12 gene	ncRNA	5.64304	4.31426	5.05348	5.95205	6.54572	6.91023	2.11506	0.0143966	x		x	x		x	-0.36775	0.344845	chr2	46804251	46804375	-	x
Merged-chr13-43032551-1	chr13	43032476	43032626	-	13.6	tss-astroIL1b.tsr.txt	intron (NM_001005740, intron 2 of 12)	intron (NM_001005740, intron 2 of 12)	-90288	NM_001005748	ENSMUSG00000054728	Phactr1	9630030F18Rik|Rpel1	phosphatase and actin regulator 1	protein-coding	2.77611	2.25624	2.36707	3.87019	3.576	3.4391	4.69749	0.0144544	x		x	x	x	x	na	na
Merged-chr11-85234415-2	chr11	85234340	85234490	+	107.05	tss-astroIL1b.tsr.txt|tss-astroNT.tsr.txt	promoter-TSS (NR_028329)	promoter-TSS (NR_028329)	705	NM_025825	ENSMUSG00000018481	Appbp2	1300003O07Rik|PAT1	amyloid beta precursor protein (cytoplasmic tail) binding protein 2	protein-coding	6.96405	6.69137	6.55865	7.59502	7.55085	8.08274	1.35359	0.0146348	x		x	x		x	-0.119573	0.735014	chr17	60525384	60525576	+	x
Merged-chr7-3451238-1	chr7	3451163	3451313	-	20.4	tss-astroIL1b.tsr.txt	Intergenic	Intergenic	26576	NM_133183	ENSMUSG00000078815	Cacng6	2310033H20Rik	calcium channel, voltage-dependent, gamma subunit 6	protein-coding	2.76199	3.15185	2.9555	4.65686	4.36863	3.70742	3.32956	0.0146364	x		x	x		x	na	na
Merged-chr8-122433071-1	chr8	122432996	122433146	+	23.6	tss-astroIL1b.tsr.txt	promoter-TSS (NM_001301284)	promoter-TSS (NM_001301284)	-131	NM_001301284	ENSMUSG00000006519	Cyba	b558|nmf333|p22-phox|p22phox	cytochrome b-245, alpha polypeptide	protein-coding	2.90905	2.84886	3.6577	4.55503	4.6924	4.43723	3.1976	0.0147445	x		x	x		x	na	na	chr16	88651224	88651453	+	x
Merged-chr18-67391421-2	chr18	67391345	67391498	-	116.8	tss-astroIL1b.tsr.txt|tss-astroNT.tsr.txt	exon (NM_026473, exon 2 of 4)	exon (NM_026473, exon 2 of 4)	690	NM_026473	ENSMUSG00000001473	Tubb6	2310057H16Rik	tubulin, beta 6 class V	protein-coding	6.27438	6.39029	6.24252	7.23135	7.53857	7.07903	1.35604	0.0147651	x		x	x		x	-0.341149	0.20835	chr18	12308707	12308814	-	x
Merged-chr2-151973653-1	chr2	151973578	151973728	-	16.4	tss-astroIL1b.tsr.txt	promoter-TSS (NM_001289151)	promoter-TSS (NM_001289151)	-259	NM_001289151	ENSMUSG00000027459	Fam110a	1700008J10Rik|5430432M24Rik	family with sequence similarity 110, member A	protein-coding	2.61052	2.78278	2.80703	3.49617	4.05457	4.09265	3.52488	0.0147677	x		x			x	na	na	chr20	841566	841735	+
Merged-chr16-14351032-1	chr16	14350957	14351107	+	21.1	tss-astroIL1b.tsr.txt	Intergenic	L2|LINE|L2	-10526	NM_008576	ENSMUSG00000023088	Abcc1	Abcc1a|Abcc1b|MRP|Mdrap|Mrp1	ATP-binding cassette, sub-family C (CFTR/MRP), member 1	protein-coding	3.46046	3.41813	3.16397	4.50623	4.24991	4.74404	2.70775	0.0150806	x		x	x		x	-1.04992	0.0527893
Merged-chr12-69538296-1	chr12	69538221	69538371	+	16.1	tss-astroNT.tsr.txt	Intergenic	Intergenic	44721	NR_166434	ENSMUSG00000049882	Vcpkmt	Gm71|Mettl21d|Mettl221d|VCP-KMT	valosin containing protein lysine (K) methyltransferase	protein-coding	4.72955	4.89446	4.09606	6.22571	6.47065	5.09828	2.26958	0.0154065	x		x	x		x	-0.537692	0.133198	chr14	50061264	50061492	+	x
Merged-chr7-127708437-2	chr7	127708362	127708512	+	117.95	tss-astroIL1b.tsr.txt|tss-astroNT.tsr.txt	promoter-TSS (NR_030428)	promoter-TSS (NR_030428)	-50	NR_030428	ENSMUSG00000076454	Mir762	Mirn762|mir-762|mmu-mir-762	microRNA 762	ncRNA	7.07186	6.37459	6.7789	8.53675	7.92811	7.27922	1.63691	0.0154592	x		x	x		x	-0.284759	0.294099	chr16	30893774	30893929	+	x
Merged-chr13-67399740-2	chr13	67399663	67399817	-	136.35	tss-astroIL1b.tsr.txt|tss-astroNT.tsr.txt	promoter-TSS (NM_001080941)	promoter-TSS (NM_001080941)	27	NM_001080941	ENSMUSG00000078994	Zfp429	2810487A22Rik|Rsl2	zinc finger protein 429	protein-coding	7.06744	6.75883	7.09452	8.66168	8.17942	7.38073	1.55902	0.0154753	x		x	x	x	x	-0.232549	0.377405
Merged-chr8-105965785-1	chr8	105965710	105965860	+	140.6	tss-astroIL1b.tsr.txt	intron (NM_009195, intron 1 of 23)	CpG	330	NR_045594	ENSMUSG00000017765	Slc12a4	KCC1|RBCKCC1	solute carrier family 12, member 4	protein-coding	6.60834	6.69882	6.75331	7.51769	7.76599	7.53611	1.23173	0.0156235	x		x	x		x	-0.180522	0.573917	chr16	67968182	67968361	+	x
Merged-chr10-80779883-1	chr10	80779808	80779958	+	12.7	tss-astroIL1b.tsr.txt	intron (NM_199322, intron 9 of 27)	intron (NM_199322, intron 9 of 27)	18743	NM_023900	ENSMUSG00000035278	Plekhj1	9530063M10Rik	pleckstrin homology domain containing, family J member 1	protein-coding	2.3447	2.18447	2.55324	3.69148	3.55633	3.14337	4.68104	0.0158912	x		x	x		x	na	na
Merged-chr15-95824305-2	chr15	95824230	95824380	-	22.74	tss-astroIL1b.tsr.txt|tss-astroNT.tsr.txt	TTS (NR_155276)	TTS (NR_155276)	5767	NR_155277	ENSMUSG00000078648	Gm17546	-	predicted gene, 17546	ncRNA	4.16987	4.43439	4.35817	5.32091	5.37201	5.64614	1.98683	0.0158912	x		x			x	-0.0760086	0.952379	chr12	45260555	45261149	-
Merged-chr5-113628251-1	chr5	113628176	113628326	-	9.64	tss-astroIL1b.tsr.txt	intron (NM_008153, intron 1 of 2)	intron (NM_008153, intron 1 of 2)	15352	NM_001359060	ENSMUSG00000042190	Cmklr1	ChemR23|DEZ|Gpcr27|mcmklr1	chemokine-like receptor 1	protein-coding	1.96134	1.90781	1.91419	2.50615	2.66929	3.42181	5.35822	0.0158912	x		x	x		x	na	na	chr12	108305607	108305790	-	x
Merged-chr5-65436384-1	chr5	65436309	65436459	-	28.8	tss-astroNT.tsr.txt	promoter-TSS (NM_009466)	promoter-TSS (NM_009466)	-542	NM_009466	ENSMUSG00000029201	Ugdh	Udpgdh	UDP-glucose dehydrogenase	protein-coding	5.37785	5.83959	5.65609	6.79781	6.73215	6.53977	1.50759	0.0161736	x		x	x		x	-0.734623	0.0426311	chr4	39528072	39528224	-	x
Merged-chr10-77252152-1	chr10	77252077	77252227	+	44.4	tss-astroIL1b.tsr.txt	Intergenic	Intergenic	7071	NR_026944	ENSMUSG00000078444	Gm10941	-	predicted gene 10941	ncRNA	3.60785	2.85007	4.552	5.69742	5.39222	5.70951	3.01309	0.0162325	x		x	x	x	x	-0.832486	0.0554586	chr21	45293499	45293543	-
Merged-chr14-27114749-2	chr14	27114674	27114824	-	125.9	tss-astroIL1b.tsr.txt|tss-astroNT.tsr.txt	Intergenic	Intergenic	-29244	NM_001289686	ENSMUSG00000021895	Arhgef3	1200004I24Rik|9830169H03Rik|Xpln	Rho guanine nucleotide exchange factor (GEF) 3	protein-coding	6.98681	7.09692	6.97942	7.94972	8.15002	7.70669	1.21138	0.0167446	x		x	x		x	-0.020791	0.978176	chr3	57079328	57079469	+	x
Merged-chr2-30925312-1	chr2	30925237	30925387	-	19.6	tss-astroIL1b.tsr.txt	Intergenic	Intergenic	-22015	NM_022415	ENSMUSG00000050737	Ptges	2410099E23Rik|D2Ertd369e|Pges|mPGES|mPGES-1	prostaglandin E synthase	protein-coding	3.38361	2.50367	2.82315	4.41145	4.23461	4.2466	3.68604	0.0168801	x		x		x	x	na	na
Merged-chr2-156539347-1	chr2	156539272	156539422	-	7.09	tss-astroIL1b.tsr.txt	intron (NM_001006664, intron 21 of 21)	intron (NM_001006664, intron 21 of 21)	-8229	NM_026661	ENSMUSG00000027628	Aar2	0610011L14Rik	AAR2 splicing factor homolog	protein-coding	1.81481	1.72913	1.78143	2.77609	2.42818	2.43904	5.81847	0.0175112	x		x			x	na	na	chr20	36228415	36228756	-
Merged-chr8-84204236-1	chr8	84204161	84204311	+	109.3	tss-astroIL1b.tsr.txt	Intergenic	Intergenic	-4282	NR_029740	ENSMUSG00000065611	Mir23a	Mirn23a|mir-23a|mmu-mir-23a	microRNA 23a	ncRNA	5.86182	6.0605	6.09013	6.48128	7.17292	7.65284	1.63533	0.0176451	x		x		x	x	-0.300896	0.361282	chr19	13839090	13839257	-	x
Merged-chr10-13964545-2	chr10	13964470	13964620	-	87.55	tss-astroIL1b.tsr.txt|tss-astroNT.tsr.txt	Intergenic	Intergenic	-1530	NM_001358783	ENSMUSG00000015501	Hivep2	Gm20114|MIBP-1|MIBP1|Schnurri-2|Shn-2	human immunodeficiency virus type I enhancer binding protein 2	protein-coding	6.46169	6.46837	6.55839	7.31041	7.27752	7.75505	1.31024	0.0176701	x		x	x	x	x	-0.533659	0.0919008	chr6	142947626	142947787	+	x
Merged-chr1-111864536-1	chr1	111864461	111864611	+	60.2	tss-astroIL1b.tsr.txt	5' UTR (NM_001081316, exon 1 of 2)	5' UTR (NM_001081316, exon 1 of 2)	382	NM_001081316	ENSMUSG00000038702	Dsel	9330132E09Rik|DS-epi2	dermatan sulfate epimerase-like	protein-coding	5.27786	5.08722	5.14189	6.43113	6.47737	5.79227	1.69441	0.0178423	x		x	x		x	-0.199699	0.682311	chr18	67516426	67516504	+	x
Merged-chr17-29095176-2	chr17	29095101	29095251	-	97.6	tss-astroIL1b.tsr.txt|tss-astroNT.tsr.txt	intron (NM_007669, intron 1 of 2)	CpG	1407	NM_007669	ENSMUSG00000023067	Cdkn1a	CAP20|CDKI|CIP1|Cdkn1|P21|SDI1|Waf1|mda6|p21Cip1|p21WAF	cyclin-dependent kinase inhibitor 1A (P21)	protein-coding	5.63442	6.13635	6.89998	7.25515	7.40787	8.15939	1.77576	0.0178423	x		x	x		x	-0.178867	0.560493	chr6	36680093	36680249	-	x
Merged-chr7-84338148-2	chr7	84338068	84338228	+	60.6	tss-astroIL1b.tsr.txt|tss-astroNT.tsr.txt	intron (NM_007488, intron 5 of 18)	intron (NM_007488, intron 5 of 18)	71890	NM_007488	ENSMUSG00000015709	Arnt2	Hif-2b|bHLHe1|mKIAA0307	aryl hydrocarbon receptor nuclear translocator 2	protein-coding	5.1567	5.55198	6.17239	6.62231	6.7348	7.38717	1.77227	0.0179756	x		x	x		x	-0.0841818	0.903003	chr15	80480901	80481077	-	x
Merged-chr18-5510178-1	chr18	5510103	5510253	-	20.7	tss-astroIL1b.tsr.txt	intron (NR_033552, intron 6 of 6)	intron (NR_033552, intron 6 of 6)	-81682	NM_011546	ENSMUSG00000024238	Zeb1	3110032K11Rik|AREB6|BZP|MEB1|Nil2|TCF-8|Tcf18|Tcf8|Tw|ZEB|Zfhep|Zfhx1a|Zfx1a|Zfx1ha|[delta]EF1	zinc finger E-box binding homeobox 1	protein-coding	2.75788	3.22902	2.66477	4.11899	4.21043	4.57838	3.55381	0.0180099	x		x	x	x	x	na	na	chr10	31242864	31243028	-	x
Merged-chr9-14381911-1	chr9	14381836	14381986	+	22.6	tss-astroNT.tsr.txt	promoter-TSS (NM_028013)	promoter-TSS (NM_028013)	-669	NM_028013	ENSMUSG00000037419	Endod1	2210414F18Rik|2310067E08Rik	endonuclease domain containing 1	protein-coding	5.35219	5.49606	5.3257	6.45557	6.71706	6.13086	1.58218	0.0180125	x		x	x	x	x	-0.178341	0.721485	chr11	95088751	95088823	-
Merged-chr11-32532878-1	chr11	32532803	32532953	+	13.5	tss-astroNT.tsr.txt	promoter-TSS (NM_009288)	promoter-TSS (NM_009288)	-388	NM_001359177	ENSMUSG00000020272	Stk10	Gek1|Lok|mKIAA4026	serine/threonine kinase 10	protein-coding	4.81409	4.93737	4.13349	5.69756	5.92749	6.01869	1.95441	0.0180669	x		x	x	x	x	-0.587701	0.150749	chr5	172188770	172188927	-	x
Merged-chr11-32355433-1	chr11	32355358	32355508	-	10.8	tss-astroNT.tsr.txt	intron (NM_177364, intron 1 of 12)	intron (NM_177364, intron 1 of 12)	7593	NM_177364	ENSMUSG00000040711	Sh3pxd2b	G431001E03Rik|TSK4|Tks4|fad49	SH3 and PX domains 2B	protein-coding	4.88321	4.42381	4.8158	5.61501	6.0362	5.75368	1.82885	0.0180669	x		x		x	x	-0.264151	0.629411	chr5	172446528	172446673	+
Merged-chr17-24426526-2	chr17	24426451	24426601	-	247.9	tss-astroIL1b.tsr.txt|tss-astroNT.tsr.txt	promoter-TSS (NM_010023)	promoter-TSS (NM_010023)	-157	NM_010023	ENSMUSG00000024132	Eci1	Dci|eci	enoyl-Coenzyme A delta isomerase 1	protein-coding	7.74837	8.05174	8.27255	9.02129	8.97904	8.81492	1.1299	0.0180779	x		x	x		x	-0.0253971	0.948009
Merged-chr15-59482047-2	chr15	59481952	59482142	+	25.285	tss-astroIL1b.tsr.txt|tss-astroNT.tsr.txt	intron (NM_026746, intron 4 of 6)	intron (NM_026746, intron 4 of 6)	107806	NM_001374768	ENSMUSG00000059586	Nsmce2	1110014D18Rik	NSE2/MMS21 homolog, SMC5-SMC6 complex SUMO ligase	protein-coding	3.96185	4.39051	4.70306	5.66206	5.18522	5.97933	2.13168	0.0182908	x					x	-0.692418	0.117516	chr8	125220698	125220908	+	x
Merged-chr14-30626625-2	chr14	30626524	30626727	+	22.985	tss-astroIL1b.tsr.txt|tss-astroNT.tsr.txt	promoter-TSS (NM_011103)	promoter-TSS (NM_011103)	-417	NM_011103	ENSMUSG00000021948	Prkcd	D14Ertd420e|PKC[d]|PKCdelta|Pkcd	protein kinase C, delta	protein-coding	3.55737	4.14646	4.51081	5.13474	5.38949	5.76719	2.32789	0.0184949	x		x	x	x	x	-0.504237	0.269254	chr3	53160687	53160909	-	x
Merged-chr4-62287051-2	chr4	62286976	62287126	+	51.6	tss-astroIL1b.tsr.txt|tss-astroNT.tsr.txt	intron (NM_025286, intron 1 of 3)	intron (NM_025286, intron 1 of 3)	622	NM_025286	ENSMUSG00000066152	Slc31a2	CTR2	solute carrier family 31, member 2	protein-coding	5.67907	5.31127	4.46434	6.79114	6.82548	5.9842	1.97264	0.0185469	x		x	x		x	-0.169141	0.7201	chr9	113151530	113151683	+	x
Merged-chr16-91406951-2	chr16	91406824	91407078	+	18.78	tss-astroIL1b.tsr.txt|tss-astroNT.tsr.txt	intron (NM_008349, intron 1 of 6)	intron (NM_008349, intron 1 of 6)	716	NM_008349	ENSMUSG00000022969	Il10rb	6620401D04Rik|CRF2-4|Crfb4|D16H21S58|D21S58h|IL-10R2|Il10r2	interleukin 10 receptor, beta	protein-coding	3.72238	4.40996	4.15763	5.44029	5.48712	5.14114	2.19085	0.0187628	x		x	x	x	x	-1.1951	0.0114653	chr21	33267002	33267430	+	x
Merged-chr1-133130818-1	chr1	133130743	133130893	+	51.8	tss-astroIL1b.tsr.txt	promoter-TSS (NM_133819)	promoter-TSS (NM_133819)	-348	NM_133819	ENSMUSG00000046062	Ppp1r15b	1810033K10Rik|C530022L24Rik|CReP	protein phosphatase 1, regulatory subunit 15B	protein-coding	3.21594	3.34098	4.70868	5.13497	5.15605	6.54792	3.0248	0.0190201	x		x	x	x	x	-0.293266	0.571146
Merged-chr18-61176711-2	chr18	61176636	61176786	+	34.75	tss-astroIL1b.tsr.txt|tss-astroNT.tsr.txt	5' UTR (NM_134134, exon 1 of 21)	5' UTR (NM_134134, exon 1 of 21)	338	NM_178277	ENSMUSG00000024622	Hmgxb3	2510002C16Rik|A630042L21Rik|mKIAA0194	HMG box domain containing 3	protein-coding	3.91419	4.37795	4.51879	5.22103	5.17101	6.19334	2.25513	0.0190707	x		x	x		x	-0.616839	0.109299	chr5	150000974	150001121	-	x
Merged-chr14-103840848-1	chr14	103840773	103840923	+	16.7	tss-astroIL1b.tsr.txt	intron (NM_001276296, intron 1 of 7)	intron (NM_001276296, intron 1 of 7)	2853	NM_001276296	ENSMUSG00000022122	Ednrb	ET-B|ET-BR|ETR-b|ETb|Sox10m1	endothelin receptor type B	protein-coding	2.59782	2.38924	3.01402	3.99004	3.9162	3.92559	3.99019	0.0191653	x		x	x		x	na	na	chr13	77915957	77916113	+
Merged-chr10-37228037-1	chr10	37227962	37228112	-	26	tss-astroIL1b.tsr.txt	Intergenic	Intergenic	85567	NR_166106		5930403N24Rik	Gm16524	RIKEN cDNA 5930403N24 gene	ncRNA	2.89329	3.46654	3.20012	4.90646	4.86403	3.80327	3.09369	0.0192212	x		x	x	x	x	na	na	chr6	113764065	113764253	+	x
Merged-chr10-12964259-1	chr10	12964184	12964334	-	33.4	tss-astroNT.tsr.txt	promoter-TSS (NM_001163591)	promoter-TSS (NM_001163591)	0	NM_001163590	ENSMUSG00000039232	Stx11	5830405C08Rik	syntaxin 11	protein-coding	6.34822	5.99297	5.64397	7.62669	7.20112	6.59582	1.63809	0.0192255	x		x	x		x	-0.354425	0.235564	chr6	144150425	144150592	+	x
Merged-chr6-72926808-2	chr6	72926714	72926903	-	37.1	tss-astroIL1b.tsr.txt|tss-astroNT.tsr.txt	Intergenic	Intergenic	-26829	NM_019715	ENSMUSG00000055239	Kcmf1	1700094M07Rik|Debt91|Pmcf	potassium channel modulatory factor 1	protein-coding	4.25801	5.05762	5.04393	6.28606	6.43684	5.53871	2.00998	0.0194441	x		x	x		x	-0.230062	0.63032
Merged-chr2-29251579-2	chr2	29251504	29251654	+	37.85	tss-astroIL1b.tsr.txt|tss-astroNT.tsr.txt	intron (NR_029460, intron 1 of 1)	CpG	1414	NR_029460	ENSMUSG00000079499	6530402F18Rik	mKIAA1857	RIKEN cDNA 6530402F18 gene	ncRNA	5.02443	5.2294	5.03741	6.24454	6.4372	5.81203	1.67834	0.0197295	x		x	x		x	-0.15993	0.789114	chr9	132163200	132163317	-
Merged-chr8-84203824-2	chr8	84203749	84203899	+	185.7	tss-astroIL1b.tsr.txt|tss-astroNT.tsr.txt	Intergenic	Intergenic	-4694	NR_029740	ENSMUSG00000065611	Mir23a	Mirn23a|mir-23a|mmu-mir-23a	microRNA 23a	ncRNA	7.85946	7.37291	6.95642	8.73024	8.84934	8.01801	1.44792	0.0197554	x		x	x		x	-0.114559	0.656559	chr19	13839628	13839780	-	x
Merged-chr16-84703331-2	chr16	84703256	84703406	+	386.8	tss-astroIL1b.tsr.txt|tss-astroNT.tsr.txt	Intergenic	CpG	-9692	NR_132106	ENSMUSG00000097418	Mir155hg	Bic|Gm26667	Mir155 host gene (non-protein coding)	ncRNA	8.86426	8.79089	8.40247	9.70811	9.63512	9.37568	1.09337	0.0198208	x		x	x		x	-0.0276745	0.896214	chr21	25562054	25562265	+	x
Merged-chr11-55039668-2	chr11	55039593	55039743	-	57.5	tss-astroIL1b.tsr.txt|tss-astroNT.tsr.txt	Intergenic	Intergenic	-6197	NM_001110211	ENSMUSG00000018340	Anxa6	Anx6|AnxVI|Cabm|Camb	annexin A6	protein-coding	5.79014	5.67496	5.90645	6.85784	7.13956	6.41833	1.49901	0.0201259	x		x	x	x	x	-0.0505579	0.959086	chr5	151164688	151164862	-	x
Merged-chrX-12252104-1	chrX	12252029	12252179	-	29.8	tss-astroIL1b.tsr.txt	Intergenic	Intergenic	-91749	NM_001168321	ENSMUSG00000040363	Bcor	2900008C10Rik|5830466J11Rik|8430401K06Rik|BcorR|D930024N20Rik|mKIAA1575	BCL6 interacting corepressor	protein-coding	3.44412	4.09367	3.97307	5.23743	4.85516	5.2076	2.35085	0.0202349	x		x	x		x	-0.0261476	0.982645	chrX	40266610	40266770	-	x
Merged-chrX-129750822-1	chrX	129750747	129750897	-	55.5	tss-astroIL1b.tsr.txt	intron (NM_172493, intron 1 of 26)	intron (NM_172493, intron 1 of 26)	1080	NM_172493	ENSMUSG00000034480	Diaph2	Dia3|Diap2|Drf2|E430022I22Rik	diaphanous related formin 2	protein-coding	4.8148	4.57261	5.19722	5.72128	6.46795	5.86866	1.86918	0.0203474	x		x	x	x	x	-0.330197	0.462505	chrX	96685846	96686016	-	x
Merged-chr17-87106956-2	chr17	87106881	87107031	+	351.2	tss-astroIL1b.tsr.txt|tss-astroNT.tsr.txt	promoter-TSS (NM_019654)	promoter-TSS (NM_019654)	-723	NM_019654	ENSMUSG00000037104	Socs5	1810018L08Rik|Cish5|mKIAA0671	suppressor of cytokine signaling 5	protein-coding	8.26646	8.37595	8.53109	9.34642	9.34	9.01268	1.05865	0.0203641	x		x	x	x	x	-0.175289	0.341721	chr2	46698512	46698657	+	x
Merged-chr10-60934193-2	chr10	60934118	60934268	+	19.24	tss-astroIL1b.tsr.txt|tss-astroNT.tsr.txt	intron (NR_033616, intron 1 of 2)	intron (NR_033616, intron 1 of 2)	3939	NR_033616	ENSMUSG00000037247	Pldi	1700125F08Rik|Poldi	polymorphic derived intron containing	ncRNA	3.83341	4.14875	4.25524	5.37823	5.09533	5.15236	2.08459	0.0206149	x		x	x		x	-0.0821214	0.950842	chr10	71063299	71063443	-
Merged-chr1-172501232-2	chr1	172501134	172501331	+	117.7	tss-astroIL1b.tsr.txt|tss-astroNT.tsr.txt	intron (NM_178598, intron 1 of 4)	intron (NM_178598, intron 1 of 4)	986	NM_178598	ENSMUSG00000026547	Tagln2	2700094C18Rik|SM22beta|Sm22B|Sm22a	transgelin 2	protein-coding	6.67391	7.10509	6.65951	7.53862	7.77288	8.16109	1.33358	0.0207274	x		x	x		x	-0.8907	0.00876618	chr1	159924416	159924640	-	x
Merged-chr4-134923124-1	chr4	134923049	134923199	-	42.1	tss-astroNT.tsr.txt	promoter-TSS (NM_023665)	promoter-TSS (NM_023665)	-501	NM_023665	ENSMUSG00000037266	Rsrp1	2700043I21Rik|D4Ucla2|D4Wsu53e	arginine/serine rich protein 1	protein-coding	7.11407	6.08586	6.30052	8.54302	8.39388	6.57386	1.97406	0.0209929	x		x	x		x	-0.318451	0.23562
Merged-chr18-11657283-2	chr18	11657208	11657358	-	86.65	tss-astroIL1b.tsr.txt|tss-astroNT.tsr.txt	promoter-TSS (NM_001081223)	promoter-TSS (NM_001081223)	-66	NM_001081223	ENSMUSG00000041238	Rbbp8	9930104E21Rik|CtIP|RBBP-8|RIM|SAE2	retinoblastoma binding protein 8, endonuclease	protein-coding	5.61184	5.92399	6.53842	6.83668	6.85437	8.26159	1.91756	0.0210217	x		x	x		x	-0.37996	0.209383	chr18	22933127	22933327	-	x
Merged-chr2-44926894-2	chr2	44926819	44926969	-	301.9	tss-astroIL1b.tsr.txt|tss-astroNT.tsr.txt	intron (NM_001362986, intron 1 of 10)	CpG	342	NR_156430	ENSMUSG00000036890	Gtdc1	E330008O22Rik	glycosyltransferase-like domain containing 1	protein-coding	7.94255	8.20523	8.67712	9.33055	9.19316	9.22308	1.17004	0.0211627	x		x	x		x	-0.293709	0.168233	chr2	144331861	144332231	-	x
Merged-chr9-114400632-2	chr9	114400557	114400707	+	41.15	tss-astroIL1b.tsr.txt|tss-astroNT.tsr.txt	promoter-TSS (NM_009752)	promoter-TSS (NM_009752)	-446	NM_009752	ENSMUSG00000045594	Glb1	Bge|Bgl|Bgl-e|Bgl-s|Bgl-t|Bgs|Bgt|C130097A14Rik	galactosidase, beta 1	protein-coding	4.96793	5.19726	4.49697	6.83577	6.42615	5.21521	2.12559	0.0212967	x		x	x		x	-0.102372	0.893333
Merged-chr4-33248484-2	chr4	33248409	33248559	-	184.5	tss-astroIL1b.tsr.txt|tss-astroNT.tsr.txt	5' UTR (NM_001033225, exon 1 of 2)	5' UTR (NM_001033225, exon 1 of 2)	303	NM_001033225	ENSMUSG00000040128	Pnrc1	5730463C12Rik|B4-2|PRR2|Prol2	proline-rich nuclear receptor coactivator 1	protein-coding	7.42042	7.38277	7.96378	8.43525	8.59937	8.613	1.19058	0.0213364	x		x	x		x	-0.325534	0.177912	chr6	89080701	89080874	+	x
Merged-chr3-126652653-1	chr3	126652578	126652728	+	26	tss-astroIL1b.tsr.txt	intron (NM_001025438, intron 2 of 18)	intron (NM_001025438, intron 2 of 18)	16290	NR_166466	ENSMUSG00000086679	Gm15551	-	predicted gene 15551	ncRNA	2.90362	3.6152	2.78976	4.59297	4.38877	5.05683	3.36127	0.0215573	x		x		x	x	-1.32868	0.00750082
Merged-chr2-119995866-1	chr2	119995791	119995941	-	30	tss-astroIL1b.tsr.txt	intron (NM_011941, intron 1 of 29)	intron (NM_011941, intron 1 of 29)	-21651	NR_106125	ENSMUSG00000098632	Mir7665	Gm27478|mmu-mir-7665	microRNA 7665	ncRNA	4.04646	3.93616	3.50839	4.55095	5.17494	5.30166	2.35103	0.0215616	x		x	x		x	-0.386863	0.485014	chr15	41796443	41796591	-	x
Merged-chr3-88143575-2	chr3	88143488	88143662	-	144.6	tss-astroIL1b.tsr.txt|tss-astroNT.tsr.txt	intron (NM_133665, intron 1 of 10)	intron (NM_133665, intron 1 of 10)	1203	NM_001310593	ENSMUSG00000001419	Mef2d	-	myocyte enhancer factor 2D	protein-coding	6.92192	7.50319	6.90668	8.0721	8.2521	8.0367	1.25942	0.0215639	x		x	x		x	-0.332625	0.204167	chr1	156498868	156499066	+
Merged-chr6-57582612-1	chr6	57582537	57582687	+	21.3	tss-astroIL1b.tsr.txt	intron (NM_025992, intron 1 of 22)	MER57E1|LTR|ERV1	1620	NM_025992	ENSMUSG00000029798	Herc6	1700121D12Rik|2510038N07Rik|4930427L17Rik|CEB1|Herc5	hect domain and RLD 6	protein-coding	2.80924	3.34678	2.71375	4.47366	4.35221	4.33432	3.41203	0.02175	x					x	na	na
Merged-chr6-51545301-1	chr6	51545226	51545376	-	35.1	tss-astroIL1b.tsr.txt	promoter-TSS (NM_001361577)	promoter-TSS (NM_001361577)	8	NM_001361577	ENSMUSG00000038301	Snx10	2410004M09Rik	sorting nexin 10	protein-coding	3.56034	3.0266	3.42391	5.6235	5.27203	2.9949	3.22108	0.0218109	x		x	x	x	x	na	na
Merged-chr11-75564302-1	chr11	75564227	75564377	-	33.1	tss-astroIL1b.tsr.txt	intron (NM_173388, intron 9 of 13)	intron (NM_173388, intron 9 of 13)	12873	NR_039553	ENSMUSG00000093100	Mir3971	mmu-mir-3971|mu-mir-3971	microRNA 3971	ncRNA	3.09001	3.81634	3.57741	4.87086	5.12521	4.50033	2.69955	0.0218297	x		x	x		x	-0.681775	0.156531	chr17	1590185	1590343	+	x
Merged-chr4-126102670-2	chr4	126102589	126102752	+	44.05	tss-astroIL1b.tsr.txt|tss-astroNT.tsr.txt	Intergenic	Intergenic	-1287	NM_001145827	ENSMUSG00000042608	Stk40	2310004N11Rik	serine/threonine kinase 40	protein-coding	4.90936	5.55586	4.81688	5.93073	6.23765	6.88945	1.88763	0.0218493	x		x	x	x	x	-0.268153	0.525316	chr1	36387289	36387468	-
Merged-chr8-3676939-1	chr8	3676864	3677014	-	18.6	tss-astroNT.tsr.txt	intron (NM_025701, intron 1 of 1)	intron (NM_025701, intron 1 of 1)	462	NM_025701	ENSMUSG00000040236	Trappc5	4021401A16Rik|TRS31	trafficking protein particle complex 5	protein-coding	5.50031	5.24466	4.89089	7.0097	6.60376	5.58835	1.92269	0.0218546	x		x	x		x	-0.618935	0.0982678	chr19	7681346	7681556	-	x
Merged-chr3-96162026-2	chr3	96161951	96162101	+	102.65	tss-astroIL1b.tsr.txt|tss-astroNT.tsr.txt	promoter-TSS (NM_181409)	promoter-TSS (NM_181409)	56	NM_181409	ENSMUSG00000045934	Mtmr11	Cra	myotubularin related protein 11	protein-coding	6.43267	6.86573	6.80062	7.71465	7.69442	7.5175	1.22871	0.0220323	x		x	x		x	-0.241331	0.409081	chr1	149936743	149936901	-	x
Merged-chr15-61984511-2	chr15	61984436	61984586	+	122.5	tss-astroIL1b.tsr.txt|tss-astroNT.tsr.txt	promoter-TSS (NM_001177352)	promoter-TSS (NM_001177352)	-830	NM_001177353	ENSMUSG00000022346	Myc	Myc2|Niard|Nird|bHLHe39	myelocytomatosis oncogene	protein-coding	5.64285	5.64912	6.24075	6.83282	6.93289	6.94058	1.44961	0.0221412	x		x	x	x	x	-0.748845	0.0201027	chr8	127735147	127735300	+	x
Merged-chr4-129555873-1	chr4	129555798	129555948	-	22.5	tss-astroIL1b.tsr.txt	exon (NM_010693, exon 7 of 12)	exon (NM_010693, exon 7 of 12)	1938	NR_106199	ENSMUSG00000099070	Mir8119	Gm27567|mmu-mir-8119	microRNA 8119	ncRNA	2.95614	3.45488	3.33988	4.3832	4.10149	4.97885	2.92404	0.0221685	x		x	x		x	-0.69603	0.177173	chr1	32276394	32276540	+
Merged-chr7-145106275-2	chr7	145106200	145106350	-	44.3	tss-astroIL1b.tsr.txt|tss-astroNT.tsr.txt	Intergenic	Intergenic	101844	NM_001369202	ENSMUSG00000109305	Smim38	1810010D01Rik|Gm2572	small integral membrane protein 38	protein-coding	5.62117	5.23784	5.24348	6.57329	6.73813	5.97284	1.63702	0.0221771	x		x	x		x	-0.202733	0.677626	chr11	69302125	69302304	+	x
Merged-chr13-49187932-2	chr13	49187844	49188021	-	95.8	tss-astroIL1b.tsr.txt|tss-astroNT.tsr.txt	intron (NM_013610, intron 1 of 3)	CpG	403	NM_013610	ENSMUSG00000037966	Ninj1	-	ninjurin 1	protein-coding	6.95525	6.37461	6.61496	7.64877	7.42367	7.78539	1.28889	0.0224669	x		x	x	x	x	-0.304115	0.306992	chr9	93133754	93133965	+	x
Merged-chr15-76226986-1	chr15	76226911	76227061	-	28.7	tss-astroIL1b.tsr.txt	intron (NM_011117, intron 1 of 31)	intron (NM_011117, intron 1 of 31)	2511	NM_201385	ENSMUSG00000022565	Plec	EBS1|PCN|PLTN|Plec1	plectin	protein-coding	3.92877	2.58517	2.99314	5.05616	4.59023	5.00998	3.41463	0.0225785	x		x		x	x	na	na	chr8	143970885	143971034	-	x
Merged-chr7-142361043-1	chr7	142360968	142361118	+	10.7	tss-astroIL1b.tsr.txt	intron (NM_001347541, intron 2 of 2)	intron (NM_001347541, intron 2 of 2)	11216	NM_177265	ENSMUSG00000045777	Ifitm10	6330512M04Rik|DSPA3	interferon induced transmembrane protein 10	protein-coding	2.13368	1.76288	1.86565	2.97346	2.00695	3.70546	5.41603	0.0226916	x		x	x		x	na	na
Merged-chr10-13192844-2	chr10	13192769	13192919	+	152.3	tss-astroIL1b.tsr.txt|tss-astroNT.tsr.txt	intron (NM_181470, intron 1 of 10)	CpG	293	NM_181470	ENSMUSG00000019814	Ltv1	2610020N02Rik	LTV1 ribosome biogenesis factor	protein-coding	7.02411	7.4926	6.86983	8.0508	7.93565	8.45478	1.29756	0.022795	x		x	x	x	x	-0.724611	0.0217524	chr6	143843661	143843827	-	x
Merged-chr15-31601114-1	chr15	31601039	31601189	+	36.4	tss-astroIL1b.tsr.txt	intron (NM_007637, intron 1 of 10)	intron (NM_007637, intron 1 of 10)	425	NM_001348035	ENSMUSG00000022234	Cct5	CCT-epsilon|Ccte|TCP-1-epsilon|TCPE|mKIAA0098	chaperonin containing Tcp1, subunit 5 (epsilon)	protein-coding	4.33904	4.01631	4.50558	5.36164	5.0599	5.79737	2.04809	0.0229439	x		x	x		x	-0.3411	0.530064
Merged-chr3-131085264-1	chr3	131085189	131085339	-	16.5	tss-astroIL1b.tsr.txt	Intergenic	Intergenic	-25033	NM_010703	ENSMUSG00000027985	Lef1	3000002B05|Lef-1	lymphoid enhancer binding factor 1	protein-coding	3.00946	2.77527	2.86009	4.44903	4.00481	3.36563	3.17453	0.0230036	x		x	x		x	na	na	chr4	108193993	108194162	+	x
Merged-chr7-101933789-2	chr7	101933714	101933864	-	263.7	tss-astroIL1b.tsr.txt|tss-astroNT.tsr.txt	promoter-TSS (NM_001162974)	promoter-TSS (NM_001162974)	68	NM_001162973	ENSMUSG00000064307	Lrrc51	1700008D07Rik|Lrtomt	leucine rich repeat containing 51	protein-coding	7.90599	7.85196	8.21971	8.60787	8.73214	9.70013	1.39812	0.0234646	x		x	x		x	-0.334646	0.140716	chr11	72080773	72080923	+	x
Merged-chr13-45839918-1	chr13	45839843	45839993	-	11.6	tss-astroIL1b.tsr.txt	intron (NM_001199304, intron 3 of 6)	intron (NM_001199304, intron 3 of 6)	125073	NM_001199305	ENSMUSG00000046876	Atxn1	2900016G23Rik|Atx1|Gm10786|Sca1	ataxin 1	protein-coding	2.28589	2.13638	2.49567	3.59937	2.92539	3.51042	4.58232	0.0234829	x		x	x		x	na	na	chr6	16639612	16639762	-	x
Merged-chr14-47650076-1	chr14	47650001	47650151	+	35.8	tss-astroIL1b.tsr.txt	intron (NM_001379492, intron 1 of 40)	CpG	765	NM_001347526	ENSMUSG00000021843	Ktn1	-	kinectin 1	protein-coding	3.97067	3.96196	4.43794	5.25021	5.47304	5.02213	2.07513	0.0235711	x		x	x	x	x	-0.5259	0.261779	chr14	55581108	55581342	+	x
Merged-chr5-123720587-1	chr5	123720512	123720662	-	29.8	tss-astroIL1b.tsr.txt	intron (NM_027494, intron 1 of 13)	CpG	457	NM_027494	ENSMUSG00000029427	Zcchc8	5730565F05Rik	zinc finger, CCHC domain containing 8	protein-coding	3.05666	3.44355	3.86332	4.56863	5.18874	4.524	2.72081	0.0235927	x		x	x		x	-0.480599	0.319218	chr12	122500409	122500561	-	x
Merged-chr3-65929943-1	chr3	65929868	65930018	-	20.7	tss-astroIL1b.tsr.txt	Intergenic	Intergenic	28306	NM_001355432	ENSMUSG00000027829	Ccnl1	2610030E23Rik|Ccnl|ania-6a	cyclin L1	protein-coding	2.68557	3.17664	2.58883	3.95523	3.8609	4.82492	3.60228	0.0236396	x		x	x		x	na	na	chr3	157131075	157131240	-
Merged-chr12-75817762-1	chr12	75817687	75817837	+	126.9	tss-astroIL1b.tsr.txt	promoter-TSS (NM_001005510)	promoter-TSS (NM_001005510)	-556	NM_001005510	ENSMUSG00000063450	Syne2	6820443O06Rik|Cpfl8|D12Ertd777e|KASH2|NUA|Nesp2g|dice|mKIAA1011	spectrin repeat containing, nuclear envelope 2	protein-coding	4.07733	2.42724	2.97883	7.38995	7.15945	6.20513	6.00778	0.0236452	x		x			x	na	na	chr14	63852292	63852451	+
Merged-chr17-70849465-2	chr17	70849390	70849540	+	85.2	tss-astroIL1b.tsr.txt|tss-astroNT.tsr.txt	intron (NM_001164074, intron 1 of 2)	intron (NM_001164074, intron 1 of 2)	325	NM_001164076	ENSMUSG00000047407	Tgif1	Tgif	TGFB-induced factor homeobox 1	protein-coding	6.02611	6.69105	5.65759	7.15894	7.35714	7.51753	1.54249	0.0240814	x			x		x	-0.264316	0.377446	chr18	3451858	3452016	-
Merged-chr7-126599123-1	chr7	126599048	126599198	-	17.1	tss-astroIL1b.tsr.txt	Intergenic	Intergenic	-4101	NM_145636	ENSMUSG00000044701	Il27	IL-27|IL-27-A|IL-27p28|IL27-A|Il30|p28	interleukin 27	protein-coding	2.57087	2.89408	2.4926	3.48399	3.97268	4.26393	3.73416	0.0242387	x		x	x	x	x	na	na	chr16	28513809	28513971	-	x
Merged-chr5-118459678-2	chr5	118459603	118459753	-	52.4	tss-astroIL1b.tsr.txt|tss-astroNT.tsr.txt	Intergenic	Intergenic	-101041	NM_172424	ENSMUSG00000018076	Med13l	2210413I17Rik|6330591G05Rik|9030618F05Rik|Thrap2|Trap240L|mKIAA1025	mediator complex subunit 13-like	protein-coding	5.09268	5.83889	5.46286	6.30515	6.78986	6.71554	1.60249	0.0247321	x		x	x	x	x	-0.317181	0.389905	chr12	116389264	116389472	+	x
Merged-chr3-87907306-1	chr3	87907231	87907381	+	48.7	tss-astroIL1b.tsr.txt	intron (NM_001331051, intron 1 of 6)	intron (NM_001331051, intron 1 of 6)	456	NM_001331052	ENSMUSG00000004897	Hdgf	D3Ertd299e	heparin binding growth factor	protein-coding	4.87718	4.8418	4.95898	5.89136	6.17072	5.65185	1.6689	0.0247763	x		x	x	x	x	-0.521948	0.172459	chr1	156750580	156750732	-
Merged-chr4-138216320-2	chr4	138216245	138216395	+	125.65	tss-astroIL1b.tsr.txt|tss-astroNT.tsr.txt	promoter-TSS (NM_001122896)	promoter-TSS (NM_001122896)	-292	NM_001285479	ENSMUSG00000028759	Hp1bp3	Hp1bp74	heterochromatin protein 1, binding protein 3	protein-coding	6.70086	6.51909	7.38477	7.86222	7.68769	8.46757	1.46758	0.0250254	x		x	x		x	-0.261354	0.328204	chr1	20787592	20787796	-	x
Merged-chr3-95871650-2	chr3	95871569	95871731	+	600	tss-astroIL1b.tsr.txt|tss-astroNT.tsr.txt	promoter-TSS (NM_078479)	promoter-TSS (NM_078479)	128	NR_040446	ENSMUSG00000080727	C920021L13Rik	-	RIKEN cDNA C920021L13 gene	ncRNA	8.89147	9.09781	9.27129	9.65116	9.88429	10.5076	1.19992	0.0250843	x		x	x		x	-0.556604	0.0262316	chr1	150293582	150293768	-	x
Merged-chr19-24173235-1	chr19	24173160	24173310	+	21.6	tss-astroIL1b.tsr.txt	intron (NM_011597, intron 1 of 22)	intron (NM_011597, intron 1 of 22)	954	NM_001198985	ENSMUSG00000024812	Tjp2	ZO-2	tight junction protein 2	protein-coding	3.43335	3.26738	3.34892	4.93227	4.54148	3.8241	2.678	0.0250851	x		x			x	na	na	chr9	69175163	69175317	-	x
Merged-chr4-135314259-1	chr4	135314184	135314334	+	7.64	tss-astroIL1b.tsr.txt	Intergenic	B1_Mur3|SINE|Alu	38887	NM_001369073	ENSMUSG00000028809	Srrm1	POP101|Srm160	serine/arginine repetitive matrix 1	protein-coding	1.68428	1.59715	1.6506	2.2693	2.84818	2.04893	5.78563	0.0253107	x		x			x	na	na
Merged-chr5-90366947-2	chr5	90366872	90367022	+	173.8	tss-astroIL1b.tsr.txt|tss-astroNT.tsr.txt	promoter-TSS (NR_045618)	promoter-TSS (NR_045618)	-50	NR_045618	ENSMUSG00000054945	Gm9958	-	predicted gene 9958	ncRNA	7.45079	7.34676	7.72616	8.42193	8.15032	8.61837	1.14675	0.0253594	x		x	x	x	x	-0.395838	0.127095	chr4	73259386	73259507	+	x
Merged-chr2-102746054-2	chr2	102745950	102746158	+	25.75	tss-astroIL1b.tsr.txt|tss-astroNT.tsr.txt	intron (NR_153852, intron 1 of 2)	intron (NR_153852, intron 1 of 2)	706	NR_153852	ENSMUSG00000087185	Gm13872	-	predicted gene 13872	ncRNA	4.72524	4.64906	3.86441	5.49769	5.5441	5.94	2.03052	0.0254286	x		x	x	x	x	-1.23821	0.00562526	chr11	35303778	35303943	-
Merged-chr18-75456722-1	chr18	75456647	75456797	-	15.3	tss-astroIL1b.tsr.txt	intron (NM_201354, intron 10 of 11)	intron (NM_201354, intron 10 of 11)	-57923	NR_045879	ENSMUSG00000097712	Gm10532	-	predicted gene 10532	ncRNA	3.03916	2.35434	2.48115	3.91859	3.70279	3.93574	4.06975	0.0255594	x		x	x	x	x	na	na	chr18	48833179	48833381	+	x
Merged-chr2-27027942-2	chr2	27027867	27028017	-	79.3	tss-astroIL1b.tsr.txt|tss-astroNT.tsr.txt	promoter-TSS (NM_001177627)	promoter-TSS (NM_001177627)	56	NM_172659	ENSMUSG00000036067	Slc2a6	A330096C23|F630103L12Rik|GLUT-6|Glut6|Glut9	solute carrier family 2 (facilitated glucose transporter), member 6	protein-coding	6.60725	6.0682	6.53438	7.36995	7.38804	7.30414	1.27644	0.0256609	x		x	x	x	x	-0.190554	0.589713	chr9	133479021	133479173	-	x
Merged-chr2-13573563-2	chr2	13573487	13573640	-	411.6	tss-astroIL1b.tsr.txt|tss-astroNT.tsr.txt	promoter-TSS (NM_011701)	promoter-TSS (NM_011701)	-748	NM_011701	ENSMUSG00000026728	Vim	-	vimentin	protein-coding	8.81091	8.72031	8.85562	10.121	9.57766	9.32605	1.1468	0.0256872	x		x	x		x	-0.0909322	0.557495	chr10	17228397	17228558	-	x
Merged-chr12-112589266-1	chr12	112589191	112589341	+	30.5	tss-astroIL1b.tsr.txt	intron (NM_001374199, intron 1 of 21)	intron (NM_001374199, intron 1 of 21)	482	NM_198411	ENSMUSG00000037679	Inf2	2610204M08Rik|EG629699	inverted formin, FH2 and WH2 domain containing	protein-coding	4.07415	3.51681	4.1119	5.23402	5.48345	4.4827	2.33387	0.0265719	x		x	x		x	-0.289011	0.651866	chr14	104690129	104690360	+	x
Merged-chr17-7926000-2	chr17	7925925	7926075	+	136.7	tss-astroIL1b.tsr.txt|tss-astroNT.tsr.txt	promoter-TSS (NM_145968)	promoter-TSS (NM_145968)	0	NM_145968	ENSMUSG00000033450	Tagap	2610315E15Rik|TRD|Tcd-1|Tcd1|Tcd1a|tcs-1|tcs1	T cell activation Rho GTPase activating protein	protein-coding	6.60586	6.83204	7.26931	7.31797	8.01171	8.72217	1.57413	0.0267758	x					x	-0.0630196	0.879986	chr6	159044912	159045062	-
Merged-chr3-152122771-1	chr3	152122696	152122846	-	17.3	tss-astroIL1b.tsr.txt	intron (NM_016867, intron 3 of 5)	ORR1C1|LTR|ERVL-MaLR	43129	NM_016867	ENSMUSG00000039131	Gipc2	2200002N01Rik|Semcap2	GIPC PDZ domain containing family, member 2	protein-coding	2.76211	3.09847	3.06083	3.9745	3.90522	4.42001	3.0136	0.0268011	x		x	x		x	na	na
Merged-chr1-173913040-2	chr1	173912920	173913161	-	66.55	tss-astroIL1b.tsr.txt|tss-astroNT.tsr.txt	promoter-TSS (NM_001301745)	promoter-TSS (NM_001301745)	6	NM_001033450	ENSMUSG00000026536	Ifi211	A730048F03|Ifi205b|Mnda|ifi-205-B	interferon activated gene 211	protein-coding	5.82519	5.98439	6.34529	7.31446	7.06504	6.77692	1.38753	0.0274677	x		x	x	x	x	-0.793423	0.026837	chr1	159009854	159010053	+	x
Merged-chr13-63113103-1	chr13	63113028	63113178	-	20	tss-astroIL1b.tsr.txt	intron (NM_001289924, intron 5 of 16)	intron (NM_001289924, intron 5 of 16)	-126926	NR_110521	ENSMUSG00000021458	Aopep	2010111I01Rik|2300006M17Rik|AP-O|ApO|mir-23b|mir-24-1|mir-27b	aminopeptidase O	protein-coding	3.69429	3.2072	3.27722	4.13923	4.38938	4.90429	2.58674	0.0282325	x		x	x	x	x	na	na	chr9	94866104	94866254	-	x
Merged-chr5-105800396-1	chr5	105800321	105800471	-	23.6	tss-astroIL1b.tsr.txt	intron (NM_178701, intron 2 of 2)	intron (NM_178701, intron 2 of 2)	-76172	NM_018759	ENSMUSG00000029290	Zfp326	5730470H14Rik|ZAN75|Znf326	zinc finger protein 326	protein-coding	3.04697	3.42792	3.04306	4.38928	4.98564	3.71191	2.90974	0.0293565	x		x	x		x	na	na	chr1	89909009	89909206	-
Merged-chr16-35363368-2	chr16	35363253	35363483	-	32.2	tss-astroIL1b.tsr.txt|tss-astroNT.tsr.txt	intron (NM_133704, intron 1 of 6)	intron (NM_133704, intron 1 of 6)	550	NM_133704	ENSMUSG00000034473	Sec22a	1810005C06Rik|Sec22l2	SEC22 homolog A, vesicle trafficking protein	protein-coding	4.45455	5.09171	4.80197	6.09485	6.05911	5.58759	1.77371	0.0295688	x		x	x	x	x	-0.652858	0.109723	chr3	123202380	123202693	+	x
Merged-chr6-108661770-1	chr6	108661695	108661845	+	11.8	tss-astroNT.tsr.txt	promoter-TSS (NR_104577)	promoter-TSS (NR_104577)	-836	NR_104577	ENSMUSG00000087341	0610040F04Rik	-	RIKEN cDNA 0610040F04 gene	ncRNA	4.7125	4.63535	4.57528	6.58133	5.92183	4.80071	2.12459	0.0296905	x					x	-0.322759	0.488499	chr3	4980478	4980642	+	x
Merged-chr15-103366548-2	chr15	103366473	103366623	-	384.4	tss-astroIL1b.tsr.txt|tss-astroNT.tsr.txt	5' UTR (NM_001314041, exon 1 of 31)	5' UTR (NM_001314041, exon 1 of 31)	243	NM_001314041	ENSMUSG00000000555	Itga5	Cd49e|Fnra|VLA5	integrin alpha 5 (fibronectin receptor alpha)	protein-coding	8.6684	8.76931	8.74799	9.25972	9.52128	9.81778	1.02508	0.0307222	x		x	x		x	-0.169888	0.330741	chr12	54419154	54419295	-	x
Merged-chr5-134951278-1	chr5	134951203	134951353	+	6.73	tss-astroIL1b.tsr.txt	Intergenic	Intergenic	-4344	NM_009903	ENSMUSG00000047501	Cldn4	Cep-r|Cpetr|Cpetr1	claudin 4	protein-coding	1.68888	1.61335	1.65929	2.34844	2.59721	2.09652	5.6496	0.0307514	x					x	na	na	chr7	73828343	73828493	-	x
Merged-chr7-126565916-2	chr7	126565808	126566025	+	64	tss-astroIL1b.tsr.txt|tss-astroNT.tsr.txt	intron (NM_146200, intron 2 of 20)	intron (NM_146200, intron 2 of 20)	450	NM_146200	ENSMUSG00000030738	Eif3c	110kDa|3230401O13Rik|Eif3s8|NIPIL(A3)|NipilA3|Xs|Xsl	eukaryotic translation initiation factor 3, subunit C	protein-coding	6.46048	5.94274	5.96955	7.17203	6.91227	7.15897	1.31752	0.0307864	x		x	x	x	x	-0.791518	0.0280607	chr16	28403206	28403440	+
Merged-chr17-32284104-2	chr17	32284029	32284179	-	177.6	tss-astroIL1b.tsr.txt|tss-astroNT.tsr.txt	promoter-TSS (NM_020508)	promoter-TSS (NM_020508)	19	NM_198094	ENSMUSG00000024002	Brd4	Brd5|HUNK1|MCAP|WI-11513	bromodomain containing 4	protein-coding	7.60051	7.65036	7.63856	8.34281	8.29989	8.67476	1.04948	0.0312076	x		x	x		x	-0.145978	0.555767	chr19	15331802	15331946	-	x
Merged-chr11-80779924-2	chr11	80779849	80779999	-	124.9	tss-astroIL1b.tsr.txt|tss-astroNT.tsr.txt	5' UTR (NM_177390, exon 1 of 22)	5' UTR (NM_177390, exon 1 of 22)	101	NM_177390	ENSMUSG00000035441	Myo1d	9930104H07Rik|D11Ertd9e|myosin-1d	myosin ID	protein-coding	6.78239	7.03696	6.89319	7.43343	7.72476	8.48666	1.38035	0.0312205	x		x	x		x	-0.190344	0.49763	chr17	32876946	32877146	-	x
Merged-chr17-34000284-2	chr17	34000209	34000359	-	308.3	tss-astroIL1b.tsr.txt|tss-astroNT.tsr.txt	promoter-TSS (NM_001347346)	promoter-TSS (NM_001347346)	49	NM_001001892	ENSMUSG00000061232	H2-K1	H-2K|H-2K(d)|H2-D1|H2-K|K-f	histocompatibility 2, K1, K region	protein-coding	8.12518	8.39099	7.60496	9.82918	9.30198	8.30474	1.51126	0.0312538	x		x	x	x	x	-0.0325511	0.902125	chr6	29926359	29926515	+	x
Merged-chr8-106210149-1	chr8	106210074	106210224	+	110.6	tss-astroIL1b.tsr.txt	promoter-TSS (NM_145404)	promoter-TSS (NM_145404)	784	NR_152744	ENSMUSG00000033106	Slc7a6os	2010007L18Rik|2400002F02Rik	solute carrier family 7, member 6 opposite strand	protein-coding	6.60624	5.5012	5.36514	7.17139	7.41273	6.86385	1.68454	0.0312954	x		x	x		x	-0.0282986	0.979234
Merged-chr10-77259711-1	chr10	77259636	77259786	+	74.4	tss-astroIL1b.tsr.txt	promoter-TSS (NR_026944)	promoter-TSS (NR_026944)	411	NM_030262	ENSMUSG00000020260	Pofut2	2310011G23Rik|C21orf80|FUT13	protein O-fucosyltransferase 2	protein-coding	4.95414	5.70836	5.78031	6.73923	6.48094	6.59998	1.54517	0.0314484	x		x	x		x	-0.224675	0.55651
Merged-chr2-128427423-2	chr2	128427348	128427498	+	87.55	tss-astroIL1b.tsr.txt|tss-astroNT.tsr.txt	intron (NR_028591, intron 1 of 1)	intron (NR_028591, intron 1 of 1)	1928	NR_028591	ENSMUSG00000074813	Morrbid	Cytor|Gm14005|Mir4435-2hg	myeloid RNA regulator of BCL2L11 induced cell death	ncRNA	5.82979	6.31979	6.81953	7.32731	7.23813	7.79442	1.458	0.031496	x					x	-0.211461	0.517666	chr2	111492893	111493092	+
Merged-chr2-90545257-2	chr2	90545182	90545332	-	71.05	tss-astroIL1b.tsr.txt|tss-astroNT.tsr.txt	intron (NM_008982, intron 1 of 23)	RSINE1|SINE|B4	35338	NM_008982	ENSMUSG00000025314	Ptprj	BET|Byp|CD148|DEP-1|PTPbeta2|Ptpb2|R-PTP-J|R-PTP-eta|RPTPJ|Scc-1|Scc1	protein tyrosine phosphatase, receptor type, J	protein-coding	6.34649	5.71983	6.11547	6.80208	6.99731	7.35913	1.39045	0.0321997	x		x	x		x	-0.297972	0.351047	chr11	48023474	48023602	+
Merged-chr2-101796849-2	chr2	101796759	101796940	+	55.25	tss-astroIL1b.tsr.txt|tss-astroNT.tsr.txt	intron (NM_001355625, intron 1 of 8)	CpG	858	NM_175181	ENSMUSG00000032841	Prr5l	2600010E01Rik|4833411O04Rik|Protor-2|Protor2	proline rich 5 like	protein-coding	5.50648	5.6587	6.02578	6.41619	6.66447	7.20587	1.50739	0.0324842	x		x	x	x	x	-0.504523	0.153912	chr11	36377240	36377446	-	x
Merged-chr3-126831537-2	chr3	126831437	126831637	-	27.5	tss-astroIL1b.tsr.txt|tss-astroNT.tsr.txt	intron (NM_001025438, intron 14 of 18)	intron (NM_001025438, intron 14 of 18)	111849	NM_001034168	ENSMUSG00000032826	Ank2	100043364|Ank-2|Gm4392	ankyrin 2, brain	protein-coding	4.97177	4.54782	4.92933	6.02151	5.8079	5.63632	1.66207	0.0325389	x		x	x	x	x	-0.572455	0.16057	chr4	113468466	113468652	+	x
Merged-chr5-9101240-2	chr5	9101152	9101329	+	85.2	tss-astroIL1b.tsr.txt|tss-astroNT.tsr.txt	5' UTR (NM_001081029, exon 2 of 5)	5' UTR (NM_001081029, exon 2 of 5)	503	NM_001081029	ENSMUSG00000079659	Tmem243	4930420K17Rik|E030031F02Rik	transmembrane protein 243, mitochondrial	protein-coding	5.18667	6.43769	6.29201	7.1776	6.75782	7.98442	1.78233	0.0331612	x		x	x		x	-0.355584	0.240425	chr7	87219492	87219680	-	x
Merged-chr11-70230567-1	chr11	70230492	70230642	-	27.8	tss-astroIL1b.tsr.txt	promoter-TSS (NM_007528)	promoter-TSS (NM_007528)	-769	NM_007528	ENSMUSG00000000317	Bcl6b	Bazf	B cell CLL/lymphoma 6, member B	protein-coding	4.02948	3.92348	4.22241	5.25315	4.99172	4.96026	1.96635	0.0335693	x		x	x		x	-0.345889	0.569169	chr17	7022143	7022293	+	x
Merged-chr3-152469149-1	chr3	152469074	152469224	+	11.5	tss-astroIL1b.tsr.txt	intron (NM_001081277, intron 13 of 13)	intron (NM_001081277, intron 13 of 13)	20418	NR_165813		3110067G11Rik	-	RIKEN cDNA 3110067G11 gene	ncRNA	2.18747	2.2976	2.12785	3.87844	2.85935	2.97524	4.32633	0.0337678	x		x		x	x	na	na
Merged-chr9-109039109-2	chr9	109038987	109039231	-	158.25	tss-astroIL1b.tsr.txt|tss-astroNT.tsr.txt	intron (NM_025858, intron 1 of 5)	intron (NM_025858, intron 1 of 5)	542	NM_001284332	ENSMUSG00000025647	Shisa5	2310008D10Rik|6430628I05Rik|Scotin|mShisa5	shisa family member 5	protein-coding	7.34295	7.33853	7.07459	8.69874	8.46835	7.50017	1.36947	0.0343352	x		x	x		x	-0.308446	0.224527	chr3	48503503	48503779	+	x
Merged-chr11-43385148-1	chr11	43385073	43385223	-	139.8	tss-astroIL1b.tsr.txt	Intergenic	Intergenic	-10687	NR_029558	ENSMUSG00000065601	Mir146	Mirn146|miR-146a|mmu-mir-146	microRNA 146	ncRNA	5.53002	5.87229	6.82	6.91604	7.20035	8.13419	1.779	0.0346236	x		x	x		x	-0.178219	0.597696	chr5	160468160	160468316	+
Merged-chr17-50025337-1	chr17	50025262	50025412	+	30.4	tss-astroIL1b.tsr.txt	intron (NM_181397, intron 7 of 9)	intron (NM_181397, intron 7 of 9)	165160	NM_181397	ENSMUSG00000039316	Rftn1	2310015N21Rik	raftlin lipid raft linker 1	protein-coding	3.35938	3.98287	3.90962	4.80124	4.4294	5.68198	2.46917	0.034668	x					x	-0.72834	0.139224
Merged-chr15-53196529-1	chr15	53196454	53196604	+	7.27	tss-astroIL1b.tsr.txt	intron (NM_010162, intron 1 of 10)	intron (NM_010162, intron 1 of 10)	149654	NM_010162	ENSMUSG00000061731	Ext1	-	exostosin glycosyltransferase 1	protein-coding	1.85702	1.82672	1.8212	2.83095	2.25057	2.74391	5.0085	0.035458	x		x		x	x	na	na	chr8	117946780	117946927	+
Merged-chr11-88069113-1	chr11	88069038	88069188	-	60.7	tss-astroNT.tsr.txt	intron (NM_016686, intron 1 of 5)	CpG	834	NM_016686	ENSMUSG00000018377	Vezf1	db1	vascular endothelial zinc finger 1	protein-coding	6.91371	6.66859	6.93896	7.55579	7.66512	7.80296	1.11142	0.0355375	x		x	x	x	x	-0.596106	0.0541774	chr17	57987256	57987420	+	x
Merged-chr1-75208971-1	chr1	75208896	75209046	-	36.2	tss-astroIL1b.tsr.txt	intron (NM_029010, intron 3 of 16)	intron (NM_029010, intron 3 of 16)	1784	NM_029010	ENSMUSG00000026200	Glb1l	4833408P15Rik	galactosidase, beta 1-like	protein-coding	3.72787	4.32675	4.40543	5.29751	5.71316	4.96372	2.08397	0.0356381	x		x	x		x	-0.460885	0.33547	chr2	219242991	219243138	-
Merged-chr17-26781300-2	chr17	26781225	26781375	-	82.65	tss-astroIL1b.tsr.txt|tss-astroNT.tsr.txt	intron (NM_172149, intron 1 of 5)	CpG	221	NM_172149	ENSMUSG00000024191	Bnip1	2010005M06Rik|5930429G21Rik|Sec20	BCL2/adenovirus E1B interacting protein 1	protein-coding	6.01297	5.99699	6.51206	6.98443	6.91037	7.66282	1.42311	0.0356752	x		x	x		x	-0.316064	0.310553	chr5	173144707	173144876	-	x
Merged-chr3-109248904-1	chr3	109248829	109248979	-	33.3	tss-astroIL1b.tsr.txt	Intergenic	Intergenic	-91779	NM_020505	ENSMUSG00000033721	Vav3	A530094I06Rik|Idd18.1	vav 3 oncogene	protein-coding	3.89933	4.03214	3.02589	5.16796	5.48712	4.51544	2.64125	0.0363532	x		x	x		x	-0.284793	0.660073	chr1	108053632	108053766	+	x
Merged-chr16-27389974-2	chr16	27389891	27390058	-	44.5	tss-astroIL1b.tsr.txt|tss-astroNT.tsr.txt	intron (NM_001289436, intron 1 of 11)	intron (NM_001289436, intron 1 of 11)	1018	NM_026202	ENSMUSG00000038127	Ccdc50	C3orf6	coiled-coil domain containing 50	protein-coding	5.79014	4.98803	4.5186	6.47947	6.53791	6.12373	1.78227	0.0368102	x		x	x	x	x	-0.186767	0.711257	chr3	191330602	191330757	-	x
Merged-chr11-83473665-1	chr11	83473590	83473740	-	18.5	tss-astroIL1b.tsr.txt	intron (NM_027427, intron 1 of 15)	CpG	557	NM_027427	ENSMUSG00000020680	Taf15	2610111C21Rik|68kDa|TAFII68|Taf2n	TATA-box binding protein associated factor 15	protein-coding	3.76493	3.09404	3.14576	4.43118	4.31403	4.54525	2.56392	0.0370926	x		x	x		x	-1.18922	0.0227536	chr17	35809954	35810104	-	x
Merged-chr4-126162626-1	chr4	126162551	126162701	-	31.6	tss-astroIL1b.tsr.txt	promoter-TSS (NM_025856)	promoter-TSS (NM_025856)	39	NM_025856	ENSMUSG00000073758	Sh3d21	1700029G01Rik	SH3 domain containing 21	protein-coding	3.62833	3.75146	4.41303	4.98325	5.44546	4.93009	2.19042	0.037104	x		x	x		x	-0.48782	0.352899	chr1	36307036	36307187	+	x
Merged-chr18-32837555-1	chr18	32837480	32837630	-	11.9	tss-astroNT.tsr.txt	promoter-TSS (NR_045381)	promoter-TSS (NR_045381)	-268	NR_045381		4930455D15Rik	-	RIKEN cDNA 4930455D15 gene	ncRNA	5.65573	4.37194	5.34029	6.84917	5.99942	6.41304	1.85226	0.0371758	x		x	x		x	-0.155956	0.784804	chr5	111092540	111092708	-	x
Merged-chr10-14086261-1	chr10	14086186	14086336	-	19.3	tss-astroIL1b.tsr.txt	intron (NM_010437, intron 2 of 8)	intron (NM_010437, intron 2 of 8)	119882	NM_010437	ENSMUSG00000015501	Hivep2	Gm20114|MIBP-1|MIBP1|Schnurri-2|Shn-2	human immunodeficiency virus type I enhancer binding protein 2	protein-coding	2.64295	2.48257	3.25859	4.52271	4.27413	3.37243	3.45659	0.0372945	x		x			x	na	na	chr6	142819789	142819927	+	x
Merged-chr12-86819251-1	chr12	86819176	86819326	-	17.3	tss-astroIL1b.tsr.txt	Intergenic	Intergenic	65563	NM_145836	ENSMUSG00000034168	Irf2bpl	6430527G18Rik|Eap1	interferon regulatory factor 2 binding protein-like	protein-coding	2.60726	2.38572	3.12419	3.6506	3.94548	4.3232	3.69574	0.0373989	x		x		x	x	na	na
Merged-chr5-120503205-2	chr5	120503130	120503280	+	26.91	tss-astroIL1b.tsr.txt|tss-astroNT.tsr.txt	intron (NM_023625, intron 1 of 11)	intron (NM_023625, intron 1 of 11)	418	NM_023625	ENSMUSG00000029598	Plbd2	1300012G16Rik|P76	phospholipase B domain containing 2	protein-coding	3.73292	4.13817	4.78586	5.12907	5.02476	6.43227	2.33493	0.0379666	x		x	x		x	-0.587175	0.170912	chr12	113358897	113359127	-	x
Merged-chr9-40321214-2	chr9	40321092	40321337	-	99	tss-astroIL1b.tsr.txt|tss-astroNT.tsr.txt	5' UTR (NM_001357622, exon 1 of 17)	5' UTR (NM_001357622, exon 1 of 17)	109	NM_001357622	ENSMUSG00000040111	Gramd1b	3222402H23|A930008A22Rik|mKIAA1201	GRAM domain containing 1B	protein-coding	6.69568	6.94016	6.32855	7.62349	7.34611	7.85059	1.24866	0.0381959	x		x	x		x	-0.511235	0.0954621	chr11	123590742	123590978	+	x
Merged-chr11-88180998-2	chr11	88180917	88181079	+	37.4	tss-astroIL1b.tsr.txt|tss-astroNT.tsr.txt	intron (NM_198013, intron 3 of 10)	intron (NM_198013, intron 3 of 10)	11433	NM_001172099	ENSMUSG00000018378	Cuedc1	C330016O16Rik	CUE domain containing 1	protein-coding	5.56117	4.62219	4.3561	5.88569	5.86619	6.72255	1.95585	0.0382815	x		x	x		x	-0.37683	0.307072	chr17	57875067	57875299	-	x
Merged-chr7-43579784-2	chr7	43579709	43579859	+	1129.85	tss-astroIL1b.tsr.txt|tss-astroNT.tsr.txt	5' UTR (NM_001357769, exon 1 of 4)	5' UTR (NM_001357769, exon 1 of 4)	198	NM_001357769	ENSMUSG00000030469	Zfp719	8030458J18|9430094P17Rik|C630016O21Rik|mszf6	zinc finger protein 719	protein-coding	9.63727	10.0817	10.1745	10.3462	10.6696	11.9269	1.46923	0.0385419	x		x	x		x	-0.528303	0.0301508	chr19	51571377	51571542	+	x
Merged-chr1-62706361-1	chr1	62706286	62706436	-	12.4	tss-astroIL1b.tsr.txt	intron (NM_010939, intron 1 of 15)	CpG	3044	NM_001077403	ENSMUSG00000025969	Nrp2	1110048P06Rik|Np-2|Np2|Npn-2|Npn2	neuropilin 2	protein-coding	2.53506	2.18908	2.5594	3.04979	3.31829	3.8795	3.93275	0.0389341	x		x	x		x	na	na	chr2	205685263	205685441	-	x
Merged-chr7-132719653-1	chr7	132719578	132719728	-	13.1	tss-astroIL1b.tsr.txt	intron (NM_001381859, intron 4 of 4)	intron (NM_001381859, intron 4 of 4)	57263	NM_001347630	ENSMUSG00000030956	Fam53b	A930008G19Rik|mKIAA0140	family with sequence similarity 53, member B	protein-coding	2.4615	2.59954	2.66046	3.59241	3.83348	3.18924	3.35966	0.0391355	x		x	x	x	x	na	na	chr10	124626966	124627109	-	x
Merged-chr13-17805801-2	chr13	17805726	17805876	-	27.25	tss-astroIL1b.tsr.txt|tss-astroNT.tsr.txt	promoter-TSS (NM_001081058)	promoter-TSS (NM_001081058)	-704	NM_027118	ENSMUSG00000041297	Cdk13	2310015O17Rik|Cdc2l5	cyclin-dependent kinase 13	protein-coding	4.48423	4.89836	4.58993	6.04551	5.42932	5.64142	1.74003	0.0393013	x		x			x	-0.518519	0.220691	chr7	39949094	39949116	+	x
Merged-chr4-102574382-2	chr4	102574307	102574457	-	93.65	tss-astroIL1b.tsr.txt|tss-astroNT.tsr.txt	intron (NM_001374780, intron 6 of 14)	intron (NM_001374780, intron 6 of 14)	4322	NM_001177980	ENSMUSG00000028525	Pde4b	Dpde4|dunce	phosphodiesterase 4B, cAMP specific	protein-coding	4.95402	6.7264	6.07103	7.10617	7.24964	7.94296	1.82031	0.0393212	x		x	x	x	x	-0.295405	0.318252	chr1	66336012	66336162	-
Merged-chr15-61985099-2	chr15	61985024	61985174	-	129	tss-astroIL1b.tsr.txt|tss-astroNT.tsr.txt	promoter-TSS (NM_001177352)	promoter-TSS (NM_001177352)	-242	NM_001177353	ENSMUSG00000022346	Myc	Myc2|Niard|Nird|bHLHe39	myelocytomatosis oncogene	protein-coding	7.38302	6.97241	6.61763	8.29209	8.17996	7.49468	1.31496	0.040624	x		x	x		x	-0.118023	0.70693	chr8	127735729	127735884	-	x
Merged-chr9-21135093-1	chr9	21135018	21135168	-	56.5	tss-astroIL1b.tsr.txt	Intergenic	Intergenic	-3818	NM_018793	ENSMUSG00000032175	Tyk2	JTK1	tyrosine kinase 2	protein-coding	5.23056	4.71152	4.83331	6.03386	6.26375	5.5177	1.66772	0.0408544	x		x	x	x	x	-0.517746	0.191582
Merged-chr3-14642081-1	chr3	14642006	14642156	-	11.6	tss-astroIL1b.tsr.txt	intron (NM_024495, intron 1 of 6)	intron (NM_024495, intron 1 of 6)	354	NM_024495	ENSMUSG00000027555	Car13	2310075C21Rik|Ca13	carbonic anhydrase 13	protein-coding	2.50961	2.37204	2.4128	2.96173	3.1847	3.81386	3.52933	0.0413244	x		x	x		x	na	na	chr8	85246196	85246486	-	x
Merged-chr7-80405427-1	chr7	80405352	80405502	-	19.3	tss-astroIL1b.tsr.txt	promoter-TSS (NM_001081454)	promoter-TSS (NM_001081454)	9	NM_001081454	ENSMUSG00000030530	Furin	9130404I01Rik|Fur|PACE|Pcsk3|SPC1	furin (paired basic amino acid cleaving enzyme)	protein-coding	2.76933	2.97153	3.36523	3.72063	4.00571	4.77256	2.93375	0.0416025	x					x	na	na	chr15	90868521	90868673	+
Merged-chr3-68493511-2	chr3	68493436	68493586	+	53.65	tss-astroIL1b.tsr.txt|tss-astroNT.tsr.txt	promoter-TSS (NM_001282044)	promoter-TSS (NM_001282044)	-670	NM_001282044	ENSMUSG00000027777	Schip1	Nf2ip|Schip-1	schwannomin interacting protein 1	protein-coding	5.64347	5.89479	5.75901	6.5716	6.56184	6.86907	1.29753	0.0417032	x		x	x		x	-0.292755	0.418342	chr3	159763241	159763402	+	x
Merged-chr19-10948359-1	chr19	10948284	10948434	+	28.5	tss-astroIL1b.tsr.txt	exon (NM_023731, exon 1 of 4)	exon (NM_023731, exon 1 of 4)	907	NM_023731	ENSMUSG00000024732	Ccdc86	4933411H20Rik|6720480F16Rik|D19Ertd678e	coiled-coil domain containing 86	protein-coding	4.07268	3.53213	4.17168	4.76727	4.8349	5.42663	2.15055	0.0417069	x		x			x	-0.379892	0.517632	chr11	60842729	60842876	-	x
Merged-chr14-70333709-2	chr14	70333597	70333822	-	18.625	tss-astroIL1b.tsr.txt|tss-astroNT.tsr.txt	intron (NM_001135151, intron 1 of 9)	intron (NM_001135151, intron 1 of 9)	14724	NM_001135152	ENSMUSG00000022094	Slc39a14	FAD-123|ZIP-14|Zip14|fad123	solute carrier family 39 (zinc transporter), member 14	protein-coding	4.27901	4.20163	4.15836	5.27802	5.12571	5.09557	1.80286	0.0417342	x		x	x		x	-0.733158	0.109334	chr8	22388659	22388916	+	x
Merged-chr4-126260067-2	chr4	126259992	126260142	+	220.45	tss-astroIL1b.tsr.txt|tss-astroNT.tsr.txt	Intergenic	Intergenic	-2338	NM_013718	ENSMUSG00000028847	Trappc3	1110058K12Rik|Bet3	trafficking protein particle complex 3	protein-coding	7.75646	7.8753	7.92952	8.39999	8.59868	8.98158	1.0503	0.0419914	x		x	x		x	-0.315853	0.177106	chr1	36151913	36152063	-
Merged-chr2-102451453-2	chr2	102451378	102451528	+	98.45	tss-astroIL1b.tsr.txt|tss-astroNT.tsr.txt	exon (NM_010218, exon 1 of 1)	exon (NM_010218, exon 1 of 1)	339	NM_010218	ENSMUSG00000075012	Fjx1	-	four jointed box 1	protein-coding	6.15543	6.9244	6.64448	7.57189	7.40244	7.69866	1.24988	0.042038	x		x	x		x	-0.139731	0.689506	chr11	35618697	35618847	-	x
Merged-chr10-37140672-2	chr10	37140597	37140747	-	88.8	tss-astroIL1b.tsr.txt|tss-astroNT.tsr.txt	promoter-TSS (NR_166105)	promoter-TSS (NR_166105)	-398	NR_166105		5930403N24Rik	Gm16524	RIKEN cDNA 5930403N24 gene	ncRNA	5.9736	6.25994	6.97832	7.45302	7.374	7.66618	1.36853	0.0421169	x		x	x		x	-0.208694	0.513263	chr6	113855528	113855682	+
Merged-chr3-90248837-2	chr3	90248762	90248912	+	36.45	tss-astroIL1b.tsr.txt|tss-astroNT.tsr.txt	intron (NM_013901, intron 1 of 3)	intron (NM_013901, intron 1 of 3)	645	NM_013901	ENSMUSG00000052310	Slc39a1	Zip1|Zirtl	solute carrier family 39 (zinc transporter), member 1	protein-coding	5.14729	4.98853	4.8548	6.33549	5.98153	5.58742	1.60039	0.0422729	x		x	x	x	x	-0.536607	0.177431	chr1	153962780	153962932	-	x
Merged-chr16-38562852-2	chr16	38562777	38562927	+	730.65	tss-astroIL1b.tsr.txt|tss-astroNT.tsr.txt	promoter-TSS (NM_026407)	promoter-TSS (NM_026407)	38	NM_001205287	ENSMUSG00000002845	Tmem39a	2610033C09Rik	transmembrane protein 39a	protein-coding	8.58982	9.0835	9.83279	9.61124	10.2012	11.3367	1.61266	0.0425341	x		x	x		x	-0.486596	0.034135	chr3	119463546	119463690	-	x
Merged-chr15-76198734-2	chr15	76198616	76198852	-	81.95	tss-astroIL1b.tsr.txt|tss-astroNT.tsr.txt	promoter-TSS (NM_201393)	promoter-TSS (NM_201393)	-525	NM_201393	ENSMUSG00000022565	Plec	EBS1|PCN|PLTN|Plec1	plectin	protein-coding	5.74935	6.56092	5.83423	7.74258	7.61352	6.27574	1.69285	0.0429833	x		x	x	x	x	-0.469048	0.122635	chr8	143942988	143943187	-	x
Merged-chr15-95802915-2	chr15	95802840	95802990	-	22.545	tss-astroIL1b.tsr.txt|tss-astroNT.tsr.txt	intron (NM_175344, intron 1 of 19)	intron (NM_175344, intron 1 of 19)	12072	NM_175344	ENSMUSG00000064210	Ano6	2900059G15Rik|F730003B03Rik|Tmem16f	anoctamin 6	protein-coding	3.66113	4.44905	3.95907	5.65891	5.53172	4.54936	2.23925	0.043092	x		x	x	x	x	-0.314116	0.579612	chr12	45232990	45233146	-	x
Merged-chr9-41480323-2	chr9	41480248	41480398	+	21.435	tss-astroIL1b.tsr.txt|tss-astroNT.tsr.txt	intron (NR_131931, intron 1 of 2)	intron (NR_131931, intron 1 of 2)	5430	NR_131931	ENSMUSG00000074415	Mir100hg	2610203C20Rik|3110039I08Rik|D230004N17Rik|D3Mgi9	Mir100 Mirlet7a-2 Mir125b-1 cluster host gene	ncRNA	4.32503	4.00902	4.54105	5.0195	5.69945	5.24541	1.90001	0.043465	x		x	x		x	-0.30698	0.600526	chr11	122197037	122197186	-	x
Merged-chr1-58713692-2	chr1	58713617	58713767	+	167.65	tss-astroIL1b.tsr.txt|tss-astroNT.tsr.txt	non-coding (NR_149258, exon 2 of 2)	non-coding (NR_149258, exon 2 of 2)	406	NM_207653	ENSMUSG00000026031	Cflar	2310024N18Rik|A430105C05Rik|CLARP|Cash|Casper|FLAME|FLAME-1|Flip|Gm9845|I-FLICE|MRIT|c-Flip	CASP8 and FADD-like apoptosis regulator	protein-coding	7.63215	7.5854	6.50769	8.35573	8.12559	8.6512	1.35188	0.0436061	x		x	x		x	-0.130426	0.617339	chr2	201118854	201119021	+	x
Merged-chr3-95702482-2	chr3	95702407	95702557	+	280.85	tss-astroIL1b.tsr.txt|tss-astroNT.tsr.txt	Intergenic	Intergenic	-14565	NM_001301705	ENSMUSG00000015850	Adamtsl4	ADAMTSL-4|Tsrc1	ADAMTS-like 4	protein-coding	7.99053	8.24066	8.25782	8.64877	8.86678	9.64633	1.2067	0.0436778	x		x	x		x	-0.210806	0.302129
Merged-chr4-126103419-2	chr4	126103344	126103494	+	389.85	tss-astroIL1b.tsr.txt|tss-astroNT.tsr.txt	promoter-TSS (NM_028800)	promoter-TSS (NM_028800)	-538	NM_001145827	ENSMUSG00000042608	Stk40	2310004N11Rik	serine/threonine kinase 40	protein-coding	8.77548	7.89854	8.20167	10.2392	9.92309	8.05293	1.68107	0.0436778	x		x	x		x	-0.456523	0.0483251	chr1	36386437	36386591	-	x
Merged-chr6-51544601-2	chr6	51544526	51544676	+	144.4	tss-astroIL1b.tsr.txt|tss-astroNT.tsr.txt	promoter-TSS (NM_028035)	promoter-TSS (NM_028035)	78	NM_001127348	ENSMUSG00000038301	Snx10	2410004M09Rik	sorting nexin 10	protein-coding	7.33194	6.76798	7.08147	8.76434	8.34543	7.13261	1.51513	0.0440286	x		x	x	x	x	-0.326384	0.179958	chr7	26313683	26313814	+
Merged-chr7-47110782-1	chr7	47110707	47110857	+	15.1	tss-astroIL1b.tsr.txt	intron (NM_013643, intron 2 of 13)	intron (NM_013643, intron 2 of 13)	21816	NM_001163565	ENSMUSG00000030854	Ptpn5	Step	protein tyrosine phosphatase, non-receptor type 5	protein-coding	2.65167	2.37534	2.78082	3.46843	3.94906	3.25112	3.37886	0.0440555	x		x	x		x	na	na	chr11	18763501	18763642	+
Merged-chr19-32712755-2	chr19	32712680	32712830	-	56.8	tss-astroIL1b.tsr.txt|tss-astroNT.tsr.txt	promoter-TSS (NM_026487)	promoter-TSS (NM_026487)	-457	NM_026487	ENSMUSG00000013662	Atad1	4921525H23Rik|Thorase	ATPase family, AAA domain containing 1	protein-coding	5.35743	5.69049	6.21213	6.6205	6.95798	6.82022	1.41865	0.0440667	x		x	x		x	-0.163588	0.710397	chr10	87818581	87818773	-	x
Merged-chr6-47454594-1	chr6	47454519	47454669	-	16.2	tss-astroIL1b.tsr.txt	promoter-TSS (NM_001355550)	promoter-TSS (NM_001355550)	-163	NM_001355550	ENSMUSG00000029686	Cul1	Cul-1	cullin 1	protein-coding	2.98678	3.25025	2.99332	4.26756	3.95001	4.04934	2.64999	0.0445545	x		x	x		x	-1.2697	0.0243832	chr7	148699081	148699233	-	x
Merged-chr1-120112281-2	chr1	120112206	120112356	-	21.55	tss-astroIL1b.tsr.txt|tss-astroNT.tsr.txt	TTS (NM_001037999)	TTS (NM_001037999)	8638	NM_001037999	ENSMUSG00000026385	Dbi	ACBD1|Acbp|EP|endozepine	diazepam binding inhibitor	protein-coding	4.65774	4.24203	4.22992	5.5682	5.30861	5.19765	1.77346	0.0447957	x		x		x	x	-0.347809	0.487935
Merged-chr2-75705449-2	chr2	75705361	75705538	-	29.75	tss-astroIL1b.tsr.txt|tss-astroNT.tsr.txt	promoter-TSS (NM_010902)	promoter-TSS (NM_010902)	-786	NM_010902	ENSMUSG00000015839	Nfe2l2	Nrf2	nuclear factor, erythroid derived 2, like 2	protein-coding	4.42492	5.10197	4.61973	5.87633	5.72046	5.80593	1.68041	0.0454499	x		x			x	-0.787488	0.0579007
Merged-chr15-76199817-2	chr15	76199742	76199892	-	18.635	tss-astroIL1b.tsr.txt|tss-astroNT.tsr.txt	promoter-TSS (NM_001163549)	promoter-TSS (NM_001163549)	18	NM_001163549	ENSMUSG00000022565	Plec	EBS1|PCN|PLTN|Plec1	plectin	protein-coding	4.43386	4.19617	3.93284	5.11119	5.31365	5.113	1.84589	0.0456104	x		x	x		x	-0.335914	0.50937	chr8	143943977	143944070	-	x
Merged-chr7-24365057-2	chr7	24364982	24365132	+	42.55	tss-astroIL1b.tsr.txt|tss-astroNT.tsr.txt	Intergenic	Intergenic	-5206	NM_001163510	ENSMUSG00000054342	Kcnn4	IK1|IKCA1|KCA4|KCa3.1|SK4|SKCas|mIKCa1	potassium intermediate/small conductance calcium-activated channel, subfamily N, member 4	protein-coding	5.70693	4.47152	5.38566	6.28367	5.96914	7.04881	1.82782	0.0459374	x		x	x		x	-0.0523012	0.963257	chr19	43785327	43785471	-	x
Merged-chr13-43785185-1	chr13	43785110	43785260	+	48.7	tss-astroIL1b.tsr.txt	promoter-TSS (NM_001289915)	promoter-TSS (NM_001289915)	73	NM_009856	ENSMUSG00000015396	Cd83	-	CD83 antigen	protein-coding	3.27016	3.0388	4.88583	5.93432	5.6334	5.60591	2.79012	0.0459421	x		x	x	x	x	-0.404664	0.383832	chr6	14117695	14117858	+	x
Merged-chr9-109054963-1	chr9	109054888	109055038	+	161.9	tss-astroNT.tsr.txt	promoter-TSS (NM_026381)	promoter-TSS (NM_026381)	97	NM_026381	ENSMUSG00000025647	Shisa5	2310008D10Rik|6430628I05Rik|Scotin|mShisa5	shisa family member 5	protein-coding	8.27718	8.37329	8.12304	9.46011	9.20943	8.6123	1.10326	0.0462211	x		x	x	x	x	-1.20853	0.00120296	chr3	48472961	48473130	-	x
Merged-chr15-83564549-1	chr15	83564474	83564624	+	63.5	tss-astroIL1b.tsr.txt	intron (NM_009775, intron 1 of 3)	intron (NM_009775, intron 1 of 3)	976	NM_009775	ENSMUSG00000041736	Tspo	Bzrp|IBP|PBR|Tspo1	translocator protein	protein-coding	5.25205	5.25443	4.84469	6.50762	6.66117	5.3298	1.76312	0.0463365	x		x	x		x	-0.338511	0.40032	chr22	43154301	43154340	+
Merged-chr8-86884364-1	chr8	86884289	86884439	+	7.01	tss-astroNT.tsr.txt	intron (NM_030563, intron 1 of 6)	intron (NM_030563, intron 1 of 6)	894	NM_030563	ENSMUSG00000031652	N4bp1	-	NEDD4 binding protein 1	protein-coding	3.54846	4.11167	3.68075	5.03974	5.00251	4.63002	2.1587	0.046463	x		x	x		x	-0.894525	0.0744751	chr16	48608737	48608901	+
Merged-chr16-30836112-2	chr16	30836037	30836187	+	47.65	tss-astroIL1b.tsr.txt|tss-astroNT.tsr.txt	Intergenic	Intergenic	236389	NM_177632	ENSMUSG00000046546	Fam43a	Tuf1	family with sequence similarity 43, member A	protein-coding	5.59026	5.56821	5.13163	6.28345	6.96278	6.05036	1.55063	0.0465828	x		x	x		x	-0.550358	0.114672
Merged-chr8-13758155-1	chr8	13758080	13758230	-	36.9	tss-astroIL1b.tsr.txt	intron (NM_001357247, intron 1 of 16)	intron (NM_001357247, intron 1 of 16)	499	NM_027276	ENSMUSG00000038416	Cdc16	2700071J12Rik|2810431D22Rik|APC6	CDC16 cell division cycle 16	protein-coding	3.708	3.73362	4.76657	5.1034	5.49673	5.56657	2.15998	0.0476502	x		x	x		x	-0.326401	0.553474	chr13	114235564	114235719	-
Merged-chr4-149308253-1	chr4	149308178	149308328	-	102.7	tss-astroIL1b.tsr.txt	promoter-TSS (NM_001290995)	promoter-TSS (NM_001290995)	-520	NM_001290995	ENSMUSG00000063077	Kif1b	A530096N05Rik|D4Mil1e|KIF1Bp130|KIF1Bp204	kinesin family member 1B	protein-coding	5.46541	6.20222	6.14874	7.26493	7.0589	6.59264	1.40844	0.047872	x		x	x		x	-0.353294	0.260826	chr1	10209951	10210101	+	x
Merged-chr2-181483745-1	chr2	181483670	181483820	-	36.9	tss-astroIL1b.tsr.txt	Intergenic	Intergenic	-9461	NM_183181	ENSMUSG00000055882	Abhd16b	1700095H12	abhydrolase domain containing 16B	protein-coding	3.21527	3.83234	4.25447	4.93374	4.77759	5.45082	2.36653	0.0479067	x		x	x	x	x	-1.37095	0.00283995	chr20	63854001	63854165	-	x
Merged-chr5-21054968-1	chr5	21054893	21055043	+	20.2	tss-astroIL1b.tsr.txt	intron (NM_011203, intron 1 of 17)	intron (NM_011203, intron 1 of 17)	943	NM_011203	ENSMUSG00000028771	Ptpn12	P19-PTP|PTP-P19|PTP-PEST|PTPG1	protein tyrosine phosphatase, non-receptor type 12	protein-coding	2.80309	3.44167	2.70888	4.62976	4.11197	4.2521	3.15791	0.0479601	x					x	-0.817989	0.132085	chr7	77538316	77538464	-	x
Merged-chr9-43240151-1	chr9	43240076	43240226	+	60.8	tss-astroNT.tsr.txt	promoter-TSS (NM_178644)	promoter-TSS (NM_178644)	-335	NM_178644	ENSMUSG00000032014	Oaf	D130038B21Rik|D9Ucla1	out at first homolog	protein-coding	6.83166	6.73837	6.83257	8.07685	7.98458	7.03692	1.29618	0.0486106	x		x	x		x	-0.468988	0.113807	chr11	120210566	120210740	-	x
Merged-chr11-109344286-1	chr11	109344211	109344361	+	26.4	tss-astroIL1b.tsr.txt	non-coding (NR_166879, exon 2 of 2)	non-coding (NR_166879, exon 2 of 2)	361	NR_166879		1600015H23Rik	-	RIKEN cDNA 1600015H23 gene	ncRNA	3.55623	2.89137	4.00593	5.17875	4.81825	4.37908	2.61216	0.0486796	x		x	x	x	x	na	na	chr17	65078430	65078585	-	x
Merged-chr1-195131371-2	chr1	195131296	195131446	-	79.3	tss-astroIL1b.tsr.txt|tss-astroNT.tsr.txt	5' UTR (NM_013499, exon 1 of 10)	5' UTR (NM_013499, exon 1 of 10)	199	NM_013499	ENSMUSG00000016481	Cr1l	Crry|Mcp|mCRY	complement component (3b/4b) receptor 1-like	protein-coding	6.2256	6.5575	6.43923	7.18777	7.17549	7.3869	1.13468	0.0487982	x		x	x		x	-0.176377	0.617039	chr1	207496066	207496277	+	x
Merged-chr19-10688604-2	chr19	10688476	10688732	-	388.05	tss-astroIL1b.tsr.txt|tss-astroNT.tsr.txt	promoter-TSS (NM_001361962)	promoter-TSS (NM_001361962)	-131	NM_181403	ENSMUSG00000048832	Vps37c	5730409F24Rik	vacuolar protein sorting 37C	protein-coding	8.68788	8.8948	8.68577	9.82238	9.86199	9.05317	1.08038	0.0489952	x		x	x		x	-0.827719	0.00547235	chr11	61161656	61161740	+	x
Merged-chr2-83728628-1	chr2	83728553	83728703	+	32.8	tss-astroNT.tsr.txt	intron (NM_008402, intron 1 of 29)	intron (NM_008402, intron 1 of 29)	4231	NM_008402	ENSMUSG00000027087	Itgav	1110004F14Rik|2610028E01Rik|CD51|D430040G12Rik	integrin alpha V	protein-coding	5.38347	5.85801	6.29021	6.94421	6.86649	6.81534	1.3675	0.0489952	x		x	x	x	x	-0.255544	0.490897	chr2	186594405	186594567	+
Merged-chr2-45702711-1	chr2	45702636	45702786	+	7.09	tss-astroIL1b.tsr.txt	Intergenic	Intergenic	6106	NR_040497	ENSMUSG00000086202	1700019E08Rik	-	RIKEN cDNA 1700019E08 gene	ncRNA	1.71159	1.68412	1.67564	2.30614	2.01272	2.95868	4.96039	0.0493811	x		x	x	x	x	na	na
Merged-chr3-149220395-2	chr3	149220273	149220518	-	19.55	tss-astroIL1b.tsr.txt|tss-astroNT.tsr.txt	Intergenic	Intergenic	-54342	NR_040591		Gm1653	-	predicted gene 1653	ncRNA	4.04986	4.43126	3.71254	5.53424	5.10598	4.93398	2.02951	0.0494719	x		x	x	x	x	-0.350185	0.535491	chr1	81547060	81547367	+
Merged-chr8-11556065-2	chr8	11555990	11556140	+	2257.95	tss-astroIL1b.tsr.txt|tss-astroNT.tsr.txt	promoter-TSS (NM_001302460)	promoter-TSS (NM_001302460)	0	NM_001302460	ENSMUSG00000045969	Ing1	2610028J21Rik|mING1h|p33Ing1|p37Ing1b	inhibitor of growth family, member 1	protein-coding	10.8227	11.1547	11.6028	11.9855	11.7889	12.5743	1.12799	0.0497377	x		x	x		x	-0.0535443	0.276018	chr13	110713188	110713344	+	x
Merged-chr16-91233342-2	chr16	91233267	91233418	-	318.6	tss-astroIL1b.tsr.txt|tss-astroNT.tsr.txt	Intergenic	Intergenic	7792	NM_016967	ENSMUSG00000039830	Olig2	Bhlhb1|Olg-2|Oligo2|RK17|bHLHe19	oligodendrocyte transcription factor 2	protein-coding	5.55657	5.36137	5.63091	9.48459	9.40456	9.60869	5.17734	4.88613e-41	x		x	x			-0.322137	0.140557	chr21	33034261	33034490	-
Merged-chr2-38541483-1	chr2	38541408	38541558	+	443.7	tss-astroIL1b.tsr.txt	intron (NM_001159631, intron 1 of 9)	intron (NM_001159631, intron 1 of 9)	29607	NM_001159631	ENSMUSG00000026749	Nek6	1300007C09Rik	NIMA (never in mitosis gene a)-related expressed kinase 6	protein-coding	4.93887	4.15014	4.37822	8.95937	8.62815	9.23853	6.16164	1.35323e-33	x		x				-0.173191	0.432761	chr9	124291910	124292079	+	x
Merged-chr11-54068781-1	chr11	54068706	54068856	-	412.9	tss-astroIL1b.tsr.txt	intron (NM_019417, intron 1 of 6)	intron (NM_019417, intron 1 of 6)	236	NM_019417	ENSMUSG00000020388	Pdlim4	Ril	PDZ and LIM domain 4	protein-coding	5.11523	4.29877	4.48402	9.14925	8.89621	8.43189	5.75153	5.27564e-29	x		x	x			-0.683086	0.0222096	chr5	132257811	132257961	+	x
Merged-chr11-4292995-1	chr11	4292920	4293070	+	642.2	tss-astroIL1b.tsr.txt	intron (NR_166831, intron 2 of 3)	intron (NR_166831, intron 2 of 3)	7527	NR_166830		Gm11958	-	predicted gene 11958	ncRNA	3.76515	3.61887	3.91331	8.60741	8.7135	10.2166	8.25814	2.96581e-26	x						na	na	chr22	30215839	30216017	-
Merged-chr2-80717993-1	chr2	80717918	80718068	-	23.3	tss-astroNT.tsr.txt	Intergenic	Intergenic	78729	NM_001190179	ENSMUSG00000026999	Nup35	2310006I24Rik|35kDa|5330402E05Rik|MP44|NO44	nucleoporin 35	protein-coding	5.56229	5.75541	6.05966	9.34844	9.07008	9.03232	4.32016	7.78641e-26	x		x		x		-0.0591537	0.81846
Merged-chr9-41524928-1	chr9	41524853	41525003	-	279.5	tss-astroIL1b.tsr.txt	intron (NR_131930, intron 2 of 3)	intron (NR_131930, intron 2 of 3)	-6497	NR_029790	ENSMUSG00000093011	Mir100	Mirn100|mir-100|mmu-mir-100	microRNA 100	ncRNA	4.5323	4.36834	4.37421	8.58414	8.42209	7.66891	5.38661	5.44903e-23	x		x	x	x		-0.586785	0.0478273	chr11	122159362	122159530	+	x
Merged-chr7-63905428-1	chr7	63905353	63905503	+	385.3	tss-astroIL1b.tsr.txt	intron (NM_021366, intron 1 of 1)	L1MC3|LINE|L1	9044	NR_166574		Gm27252	-	predicted gene 27252	ncRNA	4.27238	4.41988	5.33754	8.64266	8.51756	9.09754	5.39677	1.70608e-21	x		x	x	x		-0.23125	0.319502
Merged-chr16-29344377-2	chr16	29344302	29344452	-	141.82	tss-astroIL1b.tsr.txt|tss-astroNT.tsr.txt	intron (NM_175650, intron 5 of 29)	intron (NM_175650, intron 5 of 29)	34355	NM_001284375	ENSMUSG00000048939	Atp13a5	C630015F21Rik	ATPase type 13A5	protein-coding	4.42679	4.74975	4.19392	8.64343	8.16227	7.96976	5.22793	6.92158e-21	x		x	x			-0.238251	0.3601	chr3	193357998	193358135	-
Merged-chr2-30716520-2	chr2	30716445	30716595	+	297.7	tss-astroIL1b.tsr.txt|tss-astroNT.tsr.txt	Intergenic	Intergenic	-4690	NR_037272	ENSMUSG00000093091	Mir3089	mir-3089|mmu-mir-3089	microRNA 3089	ncRNA	6.62157	6.54341	6.87058	9.28086	9.44542	9.54267	3.48033	8.59022e-21	x						-0.0489032	0.830901	chr9	129493311	129493388	+
Merged-chr3-26531857-1	chr3	26531782	26531932	+	158.4	tss-astroIL1b.tsr.txt	Intergenic	Intergenic	-105774	NM_029150	ENSMUSG00000039335	Spata16	4921511F01Rik|4930503K02Rik|Nyd-sp12	spermatogenesis associated 16	protein-coding	3.41817	3.23022	3.89572	7.43348	7.2836	7.47627	6.19971	9.26998e-20	x		x	x			na	na
Merged-chr10-61281217-1	chr10	61281142	61281292	-	272.2	tss-astroIL1b.tsr.txt	Intergenic	Intergenic	-7798	NR_157278	ENSMUSG00000059901	Adamts14	Adamts-14|TS14	a disintegrin-like and metallopeptidase (reprolysin type) with thrombospondin type 1 motif, 14	protein-coding	3.87665	3.04803	3.70095	8.65397	8.29612	7.00498	7.15795	1.85267e-19	x						na	na	chr10	70657286	70657383	+
Merged-chr11-54068171-1	chr11	54068096	54068246	+	259.5	tss-astroIL1b.tsr.txt	intron (NM_019417, intron 1 of 6)	intron (NM_019417, intron 1 of 6)	846	NM_019417	ENSMUSG00000020388	Pdlim4	Ril	PDZ and LIM domain 4	protein-coding	4.32626	4.69121	4.91575	7.88062	7.99936	8.59183	4.83125	2.97534e-19	x		x	x	x		-0.41733	0.122183	chr5	132258462	132258699	-	x
Merged-chr2-180223346-2	chr2	180223229	180223464	-	106.7	tss-astroIL1b.tsr.txt|tss-astroNT.tsr.txt	intron (NM_001081171, intron 1 of 78)	intron (NM_001081171, intron 1 of 78)	2513	NM_001081171	ENSMUSG00000015647	Lama5	[a]5|laminin-511|mKIAA0533	laminin, alpha 5	protein-coding	4.21613	4.61485	4.01388	8.10946	7.68943	7.99303	5.08356	7.4465e-19	x		x		x		-1.1416	0.00200781	chr20	62364366	62364541	-
Merged-chr17-46203446-1	chr17	46203371	46203521	+	265.5	tss-astroIL1b.tsr.txt	promoter-TSS (NM_030715)	promoter-TSS (NM_030715)	635	NM_028198	ENSMUSG00000067150	Xpo5	2410004H11Rik|2700038C24Rik|Exp5|RanBp21|mKIAA1291	exportin 5	protein-coding	4.74358	4.49617	5.40329	8.12576	8.31006	8.32751	4.52867	9.25695e-19	x		x	x	x		-0.444714	0.111103	chr6	43575237	43575423	-	x
Merged-chr17-35262863-2	chr17	35262775	35262952	-	268.35	tss-astroIL1b.tsr.txt|tss-astroNT.tsr.txt	promoter-TSS (NM_001267808)	promoter-TSS (NM_001267808)	-231	NM_010380	ENSMUSG00000073411	H2-D1	H-2D|H2-D|H2-K1	histocompatibility 2, D region locus 1	protein-coding	6.08117	6.36302	6.7566	9.18463	9.33997	9.26895	3.60677	1.23944e-18	x		x	x	x		-0.564826	0.0372488	chr6	31272235	31272479	+	x
Merged-chr9-7661366-1	chr9	7661291	7661441	-	454.2	tss-astroIL1b.tsr.txt	intron (NM_013903, intron 8 of 9)	MERV1_LTR|LTR|ERV1	-30724	NM_010810	ENSMUSG00000018623	Mmp7	MAT|MMP-7	matrix metallopeptidase 7	protein-coding	3.56784	2.84319	3.27004	8.63504	8.38381	9.42232	10.2214	4.59091e-18	x						na	na
Merged-chr17-33979045-2	chr17	33978943	33979147	+	121.5	tss-astroIL1b.tsr.txt|tss-astroNT.tsr.txt	promoter-TSS (NR_004446)	promoter-TSS (NR_004446)	-254	NR_004446	ENSMUSG00000067203	H2-K2	EG630499|Gm7035|H-2K1|H-2K1K|H-2K2|H2-K1	histocompatibility 2, K region locus 2	pseudo	5.02739	4.67174	5.37131	8.28667	8.2427	7.84238	4.22123	1.22529e-17	x		x	x	x		-0.568698	0.0578885	chr6	29942137	29942395	-	x
Merged-chr12-49390046-1	chr12	49389971	49390121	+	154.7	tss-astroIL1b.tsr.txt	intron (NR_026733, intron 1 of 2)	intron (NR_026733, intron 1 of 2)	394	NR_026733	ENSMUSG00000104861	3110039M20Rik	-	RIKEN cDNA 3110039M20 gene	ncRNA	3.39496	3.0326	3.98553	7.38231	7.04662	7.62917	6.23876	2.41924e-17	x						na	na	chr14	28772886	28773058	+
Merged-chr5-142963684-2	chr5	142963609	142963759	+	448.55	tss-astroIL1b.tsr.txt|tss-astroNT.tsr.txt	intron (NM_007984, intron 1 of 4)	intron (NM_007984, intron 1 of 4)	3329	NM_007984	ENSMUSG00000029581	Fscn1	Fan1|fascin-1	fascin actin-bundling protein 1	protein-coding	7.4448	7.45081	7.69752	9.81417	9.94173	10.2822	3.10874	6.85756e-17	x		x	x			-0.0778266	0.609498	chr7	5596199	5596392	+	x
Merged-chr10-42033884-2	chr10	42033809	42033959	+	79.5	tss-astroIL1b.tsr.txt|tss-astroNT.tsr.txt	Intergenic	MLT1L|LTR|ERVL-MaLR	-15502	NM_001034858	ENSMUSG00000071324	Armc2	2610018I05Rik	armadillo repeat containing 2	protein-coding	4.56109	4.33156	4.47776	7.55482	7.157	7.63964	4.36948	1.07818e-16	x		x	x	x		-0.330975	0.295368	chr6	108832203	108832425	-
Merged-chr11-88068862-1	chr11	88068787	88068937	-	2062.8	tss-astroIL1b.tsr.txt	intron (NM_016686, intron 1 of 5)	CpG	583	NM_016686	ENSMUSG00000018377	Vezf1	db1	vascular endothelial zinc finger 1	protein-coding	6.497	6.9332	7.64106	10.3754	10.6364	12.0464	5.10211	1.09146e-16	x		x	x			-0.0961207	0.30506	chr17	57987532	57987694	+	x
Merged-chr10-97334880-2	chr10	97334805	97334955	-	172.2	tss-astroIL1b.tsr.txt|tss-astroNT.tsr.txt	Intergenic	Intergenic	-88598	NR_039547	ENSMUSG00000105557	Mir3966	mmu-mir-3966|mu-mir-3966	microRNA 3966	ncRNA	5.90336	5.81484	6.21055	8.85863	8.42875	8.6137	3.47109	2.35224e-16	x		x	x	x		-0.0396362	0.927028
Merged-chr5-111036598-1	chr5	111036523	111036673	+	172.6	tss-astroIL1b.tsr.txt	intron (NM_001267622, intron 2 of 22)	L1MEc|LINE|L1	32454	NR_030482	ENSMUSG00000076163	Mir701	Mirn701|mir-701|mmu-mir-701	microRNA 701	ncRNA	3.77455	3.6958	4.54116	7.50287	7.23982	7.88288	5.19062	2.55298e-16	x		x	x			-0.290551	0.328938
Merged-chr15-38455126-1	chr15	38455051	38455201	-	129.5	tss-astroIL1b.tsr.txt	Intergenic	Intergenic	35421	NR_105916	ENSMUSG00000099110	Mir6951	Gm27765|mmu-mir-6951	microRNA 6951	ncRNA	3.58204	3.44192	3.61795	6.78441	6.90599	7.49552	5.73933	3.94372e-16	x		x	x	x		na	na
Merged-chr2-20421093-2	chr2	20421008	20421179	-	92.03	tss-astroIL1b.tsr.txt|tss-astroNT.tsr.txt	intron (NM_001081006, intron 2 of 21)	intron (NM_001081006, intron 2 of 21)	-88954	NM_178059	ENSMUSG00000036617	Etl4	6620402G01Rik|9430077C05Rik|E330027G05Rik|Etl-4|Skt	enhancer trap locus 4	protein-coding	4.40044	4.73861	4.80908	7.60429	7.41171	7.93799	4.20995	1.37743e-15	x		x	x	x		-0.232023	0.456205	chr10	24132455	24132626	-
Merged-chr18-39345896-2	chr18	39345821	39345971	+	86.585	tss-astroIL1b.tsr.txt|tss-astroNT.tsr.txt	intron (NM_001361073, intron 20 of 21)	intron (NM_001361073, intron 20 of 21)	143383	NM_008173	ENSMUSG00000024431	Nr3c1	GR|Grl-1|Grl1	nuclear receptor subfamily 3, group C, member 1	protein-coding	4.26084	4.30551	3.93623	6.94231	7.68156	7.73643	4.84053	1.61629e-15	x		x	x			-0.439025	0.152092	chr5	143191901	143192053	+
Merged-chr9-41497856-2	chr9	41497781	41497931	+	320.95	tss-astroIL1b.tsr.txt|tss-astroNT.tsr.txt	intron (NR_131930, intron 2 of 3)	intron (NR_131930, intron 2 of 3)	22963	NR_131931	ENSMUSG00000074415	Mir100hg	2610203C20Rik|3110039I08Rik|D230004N17Rik|D3Mgi9	Mir100 Mirlet7a-2 Mir125b-1 cluster host gene	ncRNA	5.44497	4.88803	4.24095	10.0126	9.65586	7.55375	5.87811	3.48827e-15	x		x				-0.00937014	0.978178
Merged-chr5-31596765-2	chr5	31596690	31596840	-	169.8	tss-astroIL1b.tsr.txt|tss-astroNT.tsr.txt	Intergenic	Intergenic	-17186	NM_025796	ENSMUSG00000106918	Mrpl33	0610009M10Rik|L33mt|MRP-L33	mitochondrial ribosomal protein L33	protein-coding	5.83181	5.4315	5.65557	8.81566	8.70691	7.92138	3.82296	4.94225e-15	x		x	x			-0.68332	0.0245161	chr2	27752639	27752780	-
Merged-chr14-18462657-2	chr14	18462556	18462758	+	162.35	tss-astroIL1b.tsr.txt|tss-astroNT.tsr.txt	Intergenic	MLT1F2|LTR|ERVL-MaLR	-130813	NM_009455	ENSMUSG00000021774	Ube2e1	UbcM3|Ubce5|ubcM2	ubiquitin-conjugating enzyme E2E 1	protein-coding	5.95606	5.5214	5.27329	8.19593	8.33121	8.96333	3.87427	6.87757e-15	x		x	x	x		-0.502426	0.0680988
Merged-chr2-180223622-1	chr2	180223547	180223697	+	215.3	tss-astroIL1b.tsr.txt	intron (NM_001081171, intron 1 of 78)	intron (NM_001081171, intron 1 of 78)	2237	NM_001081171	ENSMUSG00000015647	Lama5	[a]5|laminin-511|mKIAA0533	laminin, alpha 5	protein-coding	3.5166	3.50421	4.34965	8.35815	7.76086	6.86575	5.84829	9.39652e-15	x		x				-0.449029	0.113944	chr20	62364625	62364817	+
Merged-chr3-31093748-2	chr3	31093673	31093823	-	195	tss-astroIL1b.tsr.txt|tss-astroNT.tsr.txt	Intergenic	CpG	-1310	NM_001039090	ENSMUSG00000027660	Skil	Skir|SnoN|sno	SKI-like	protein-coding	6.28312	5.76247	6.19052	8.50735	8.63442	9.19806	3.53989	1.37282e-14	x		x	x	x		-0.208578	0.370076	chr3	170356311	170356434	-
Merged-chrX-156594781-2	chrX	156594706	156594857	-	314.7	tss-astroIL1b.tsr.txt|tss-astroNT.tsr.txt	Intergenic	Intergenic	55298	NR_033598		4930503H13Rik	-	gem (nuclear organelle) associated protein 8 pseudogene	pseudo	6.94895	6.96872	6.07976	9.55561	9.33697	9.61393	3.50663	1.42897e-14	x		x	x	x		-0.105737	0.584059	chrX	22652900	22653053	+
Merged-chr5-32052014-1	chr5	32051939	32052089	-	116.6	tss-astroIL1b.tsr.txt	intron (NM_181279, intron 12 of 13)	intron (NM_181279, intron 12 of 13)	-40709	NR_162804		Mir12198	Gm51292|mmu-mir-12198	microRNA 12198	ncRNA	3.51346	3.17421	3.55904	6.58137	6.60395	7.43062	5.91311	2.21021e-14	x						na	na	chr2	28292055	28292218	-
Merged-chr2-32423510-1	chr2	32423435	32423585	-	153.3	tss-astroIL1b.tsr.txt	intron (NM_001164357, intron 1 of 9)	intron (NM_001164357, intron 1 of 9)	556	NM_001290558	ENSMUSG00000026819	Slc25a25	1110030N17Rik|MCSC|mKIAA1896	solute carrier family 25 (mitochondrial carrier, phosphate carrier), member 25	protein-coding	4.20741	3.35203	4.44464	7.09222	7.51507	7.30887	4.94525	3.62025e-14	x		x	x	x		-0.893371	0.0115891	chr9	128098939	128099057	+	x
Merged-chr17-75110298-1	chr17	75110223	75110373	-	124.2	tss-astroIL1b.tsr.txt	intron (NM_019919, intron 3 of 33)	intron (NM_019919, intron 3 of 33)	-68483	NM_206958	ENSMUSG00000001870	Ltbp1	9430031G15Rik|9830146M04|Ltbp-1|Ltbp1L|TGF-beta1-BP-1|Tgfb|b2b1000Clo	latent transforming growth factor beta binding protein 1	protein-coding	3.28069	3.30844	3.39483	6.38982	7.29478	7.01303	6.07597	3.74378e-14	x		x	x			-1.02335	0.00788149	chr2	33069609	33069766	-	x
Merged-chr5-92376995-2	chr5	92376912	92377079	-	145.1	tss-astroIL1b.tsr.txt|tss-astroNT.tsr.txt	intron (NM_001310664, intron 2 of 10)	intron (NM_001310664, intron 2 of 10)	-9892	NM_001370591	ENSMUSG00000034842	Art3	4930569O04Rik|ARTC3	ADP-ribosyltransferase 3	protein-coding	4.66033	5.00671	5.42121	7.83098	8.01956	8.90679	4.38804	3.75353e-14	x		x	x			-0.546454	0.0593549	chr4	76062860	76062977	-
Merged-chr2-29620837-2	chr2	29620762	29620912	+	72.805	tss-astroIL1b.tsr.txt|tss-astroNT.tsr.txt	intron (NM_054050, intron 1 of 23)	intron (NM_054050, intron 1 of 23)	1117	NM_001039086	ENSMUSG00000039844	Rapgef1	4932418O06Rik|C3G|Grf2	Rap guanine nucleotide exchange factor (GEF) 1	protein-coding	3.92414	4.27346	4.00582	7.57954	7.19694	6.89477	4.69405	5.37365e-14	x						-0.679155	0.0458842	chr9	131738818	131738982	-
Merged-chr11-54069202-1	chr11	54069127	54069277	+	309.7	tss-astroIL1b.tsr.txt	promoter-TSS (NM_019417)	promoter-TSS (NM_019417)	-185	NM_019417	ENSMUSG00000020388	Pdlim4	Ril	PDZ and LIM domain 4	protein-coding	5.88082	5.75425	5.33254	8.10324	8.37762	9.00377	3.78103	5.66183e-14	x		x	x			-0.655403	0.0301495	chr5	132257373	132257526	-	x
Merged-chr9-78985956-1	chr9	78985881	78986031	+	217.5	tss-astroIL1b.tsr.txt	Intergenic	Intergenic	370410	NM_153098	ENSMUSG00000046186	Cd109	9930012E15Rik|GARP	CD109 antigen	protein-coding	3.30918	2.68563	3.03762	7.41381	7.35187	8.38512	9.15939	7.52039e-14	x						na	na
Merged-chr12-8334330-2	chr12	8334255	8334405	-	348.05	tss-astroIL1b.tsr.txt|tss-astroNT.tsr.txt	intron (NM_021429, intron 4 of 6)	intron (NM_021429, intron 4 of 6)	20897	NM_021429	ENSMUSG00000020605	Hs1bp3	-	HCLS1 binding protein 3	protein-coding	6.46026	6.80337	6.99323	9.01632	9.5152	10.129	3.60399	1.22914e-13	x		x	x			-0.450715	0.060123	chr2	20626117	20626392	+
Merged-chr7-118583888-1	chr7	118583813	118583963	+	123.3	tss-astroIL1b.tsr.txt	intron (NM_172476, intron 1 of 15)	intron (NM_172476, intron 1 of 15)	798	NM_172476	ENSMUSG00000042246	Tmc7	1700030H01Rik|C230064B05|C630024K23Rik	transmembrane channel-like gene family 7	protein-coding	3.70121	3.60974	4.47962	7.06961	7.05496	7.11469	4.74672	1.94286e-13	x		x		x		-0.403022	0.232523
Merged-chr15-84167649-1	chr15	84167574	84167724	-	99.1	tss-astroIL1b.tsr.txt	promoter-TSS (NR_105816)	promoter-TSS (NR_105816)	-167	NM_054088	ENSMUSG00000041653	Pnpla3	Adpn	patatin-like phospholipase domain containing 3	protein-coding	3.94726	3.68009	3.7841	6.45472	6.9082	6.74586	4.71766	1.95775e-13	x		x	x	x		na	na	chr22	43923681	43923720	-	x
Merged-chr3-89522840-2	chr3	89522765	89522915	-	207.5	tss-astroIL1b.tsr.txt|tss-astroNT.tsr.txt	intron (NM_080466, intron 1 of 7)	intron (NM_080466, intron 1 of 7)	2676	NM_080466	ENSMUSG00000000794	Kcnn3	KCa2.3|SK3|SKCA3	potassium intermediate/small conductance calcium-activated channel, subfamily N, member 3	protein-coding	6.63741	6.68672	6.55292	8.8955	9.07284	8.61855	2.88324	4.43365e-13	x		x	x			-0.189013	0.39933	chr1	154867355	154867535	+	x
Merged-chr7-43602437-1	chr7	43602362	43602512	+	212.9	tss-astroIL1b.tsr.txt	Intergenic	BGLII_Mus|LTR|ERVK	-4732	NM_001355131	ENSMUSG00000055102	Zfp819	4930427I11Rik|4933405K07Rik	zinc finger protein 819	protein-coding	3.69943	2.39522	3.0236	7.08483	7.32853	8.45116	8.92851	6.91205e-13	x						na	na
Merged-chr11-54068053-2	chr11	54067978	54068128	-	192.2	tss-astroIL1b.tsr.txt|tss-astroNT.tsr.txt	intron (NM_019417, intron 1 of 6)	intron (NM_019417, intron 1 of 6)	964	NM_019417	ENSMUSG00000020388	Pdlim4	Ril	PDZ and LIM domain 4	protein-coding	5.48166	6.13581	5.52449	8.12066	8.64796	8.93216	3.70569	7.2946e-13	x		x	x	x		-0.391091	0.118048	chr5	132258569	132258834	+	x
Merged-chr9-83093711-1	chr9	83093636	83093786	+	161.5	tss-astroIL1b.tsr.txt	Intergenic	Intergenic	52896	NM_026122	ENSMUSG00000066456	Hmgn3	1110002A15Rik|6330514M13Rik|TRIP7	high mobility group nucleosomal binding domain 3	protein-coding	3.16839	2.31916	2.91221	6.83798	7.03095	7.89204	10.2986	8.66542e-13	x		x		x		na	na	chr6	79183510	79183653	+
Merged-chr18-36513940-1	chr18	36513865	36514015	-	180	tss-astroIL1b.tsr.txt	intron (NM_010415, intron 2 of 5)	intron (NM_010415, intron 2 of 5)	1865	NM_010415	ENSMUSG00000024486	Hbegf	Dtr|Dts|Hegfl	heparin-binding EGF-like growth factor	protein-coding	5.22651	5.44843	5.63294	7.85365	7.77625	7.87462	3.23566	8.85633e-13	x		x	x			-0.259001	0.376128	chr5	140344670	140344824	-	x
Merged-chr10-120745751-2	chr10	120745669	120745833	+	68.6	tss-astroIL1b.tsr.txt|tss-astroNT.tsr.txt	Intergenic	Intergenic	-19981	NR_038003	ENSMUSG00000044544	4921513I03Rik	-	RIKEN cDNA 4921513I03 gene	ncRNA	4.90272	4.2197	4.38774	7.08658	7.10316	7.4682	4.00179	9.10503e-13	x		x	x	x		-0.352259	0.288902	chr12	65510362	65510400	-
Merged-chr9-106685043-1	chr9	106684968	106685118	-	141.3	tss-astroIL1b.tsr.txt	intron (NR_104459, intron 1 of 4)	intron (NR_104459, intron 1 of 4)	773	NM_011573	ENSMUSG00000040813	Tex264	TEG-264	testis expressed gene 264	protein-coding	4.82766	4.82998	4.93647	7.18327	7.50462	7.33205	3.53794	1.07281e-12	x		x	x			-0.767244	0.0279852	chr3	51672122	51672262	+
Merged-chr1-36254761-1	chr1	36254686	36254836	-	131.8	tss-astroIL1b.tsr.txt	Intergenic	Intergenic	-10459	NM_198899	ENSMUSG00000037470	Uggt1	0910001L17Rik|A930007H10Rik|C820010P03Rik|GT|UGT1|Ugcgl1	UDP-glucose glycoprotein glucosyltransferase 1	protein-coding	3.45212	3.73537	4.21435	6.82077	6.81406	7.66234	5.08215	1.19691e-12	x		x	x			-0.553802	0.0990719
Merged-chr1-92384492-1	chr1	92384417	92384567	-	85.3	tss-astroIL1b.tsr.txt	Intergenic	Intergenic	80050	NR_105865	ENSMUSG00000098288	Mir6900	Gm27708|mmu-mir-6900	microRNA 6900	ncRNA	3.16976	2.84334	3.45445	6.37756	6.44316	6.46482	6.14704	1.54373e-12	x		x				na	na	chr2	239784628	239784777	-
Merged-chr11-83550821-1	chr11	83550746	83550896	+	107.8	tss-astroIL1b.tsr.txt	Intergenic	Lx5c|LINE|L1	-20303	NM_013653	ENSMUSG00000035042	Ccl5	MuRantes|RANTES|SISd|Scya5|TCP228	chemokine (C-C motif) ligand 5	protein-coding	4.34012	3.44078	3.67085	7.00841	7.02001	6.46022	4.83466	1.89949e-12	x		x	x			na	na
Merged-chr7-110689357-1	chr7	110689282	110689432	-	85.3	tss-astroIL1b.tsr.txt	Intergenic	Intergenic	61700	NM_009627	ENSMUSG00000030790	Adm	AM	adrenomedullin	protein-coding	3.41849	3.21636	3.17675	6.20859	6.35155	6.72941	5.69175	2.22537e-12	x						na	na	chr11	10366507	10366678	-	x
Merged-chr1-36255462-1	chr1	36255387	36255537	+	92.9	tss-astroIL1b.tsr.txt	Intergenic	Intergenic	-11160	NM_198899	ENSMUSG00000037470	Uggt1	0910001L17Rik|A930007H10Rik|C820010P03Rik|GT|UGT1|Ugcgl1	UDP-glucose glycoprotein glucosyltransferase 1	protein-coding	3.33983	3.51167	3.93955	6.47428	6.54501	6.85039	4.9506	3.10843e-12	x		x	x			na	na
Merged-chr17-37002554-1	chr17	37002479	37002629	+	235.3	tss-astroIL1b.tsr.txt	promoter-TSS (NM_001168501)	promoter-TSS (NM_001168501)	29	NM_001013745	ENSMUSG00000036036	Zfp57	G19|Zfp-57	zinc finger protein 57	protein-coding	6.175	5.79246	5.9661	8.32957	8.27972	8.03085	2.97154	3.86023e-12	x		x	x			-0.412571	0.12081
Merged-chr9-58488648-2	chr9	58488554	58488743	+	162.8	tss-astroIL1b.tsr.txt|tss-astroNT.tsr.txt	promoter-TSS (NM_176921)	promoter-TSS (NM_176921)	45	NM_176921	ENSMUSG00000066607	Insyn1	6030419C18Rik	inhibitory synaptic factor 1	protein-coding	5.91367	6.28247	6.21868	8.22159	8.47823	8.77419	3.06706	4.3565e-12	x		x	x	x		-0.265335	0.285411	chr15	73752603	73752814	-	x
Merged-chr11-77792809-1	chr11	77792734	77792884	+	134.6	tss-astroIL1b.tsr.txt	intron (NM_011586, intron 1 of 39)	intron (NM_011586, intron 1 of 39)	-8489	NM_001291214	ENSMUSG00000000631	Myo18a	MAJN|MyoPDZ|MysPDZ|SP-R210	myosin XVIIIA	protein-coding	3.17771	2.3716	3.12883	7.20368	6.93436	7.05921	9.08127	5.12865e-12	x		x	x			na	na	chr17	29149525	29149704	-
Merged-chr11-54058569-2	chr11	54058494	54058644	+	231.4	tss-astroIL1b.tsr.txt|tss-astroNT.tsr.txt	intron (NM_019417, intron 3 of 6)	intron (NM_019417, intron 3 of 6)	10448	NM_019417	ENSMUSG00000020388	Pdlim4	Ril	PDZ and LIM domain 4	protein-coding	6.74674	6.55174	6.96811	9.07811	9.26152	8.68811	2.89485	7.36066e-12	x						-0.0948964	0.684559	chr5	132268131	132268276	-
Merged-chr12-75058050-1	chr12	75057975	75058125	+	91.8	tss-astroIL1b.tsr.txt	intron (NM_172805, intron 7 of 10)	intron (NM_172805, intron 7 of 10)	119282	NM_172805	ENSMUSG00000034402	Kcnh5	Eag2	potassium voltage-gated channel, subfamily H (eag-related), member 5	protein-coding	3.58469	3.41933	4.15319	6.64755	6.49784	6.73759	4.71206	7.6965e-12	x		x		x		-0.982917	0.0119523	chr14	62916590	62916774	+
Merged-chr17-24698269-2	chr17	24698163	24698376	+	67.8	tss-astroIL1b.tsr.txt|tss-astroNT.tsr.txt	5' UTR (NM_027988, exon 2 of 9)	5' UTR (NM_027988, exon 2 of 9)	2035	NM_001357836	ENSMUSG00000019320	Noxo1	2310034C04Rik|P41NOX|P41NOXA|P41NOXB|P41NOXC|Snx28|hslt	NADPH oxidase organizer 1	protein-coding	4.70488	4.8496	4.73206	7.24704	7.03759	7.45351	3.57028	7.6965e-12	x		x	x	x		-1.35938	0.000961612	chr16	1981146	1981417	-
Merged-chr4-156031043-2	chr4	156030968	156031118	+	280.7	tss-astroIL1b.tsr.txt|tss-astroNT.tsr.txt	intron (NR_169176, intron 1 of 4)	intron (NR_169176, intron 1 of 4)	619	NR_169176		Gm16008	Gm10560	predicted gene 16008	ncRNA	6.61783	6.43664	7.1979	8.9859	9.24556	9.68403	3.22466	8.28648e-12	x		x	x	x		-0.266389	0.20972
Merged-chr1-80237015-1	chr1	80236940	80237090	-	91.6	tss-astroIL1b.tsr.txt	Intergenic	Intergenic	-23071	NM_173425	ENSMUSG00000043230	Fam124b	A830043J08Rik	family with sequence similarity 124, member B	protein-coding	4.1031	3.75828	3.9177	6.42957	6.8843	6.48842	4.35032	8.46466e-12	x		x	x	x		-0.570026	0.111761	chr2	224438875	224438900	-
Merged-chr4-133673141-1	chr4	133673066	133673216	+	288.6	tss-astroIL1b.tsr.txt	promoter-TSS (NM_001356466)	promoter-TSS (NM_001356466)	25	NM_001356466	ENSMUSG00000043257	Pigv	B330013B03|D430024F16Rik	phosphatidylinositol glycan anchor biosynthesis, class V	protein-coding	3.90578	5.06519	5.39343	8.14881	8.64133	8.15052	4.55583	1.05747e-11	x		x		x		-0.697277	0.0259407	chr1	26787300	26787463	-	x
Merged-chr19-45018393-1	chr19	45018318	45018468	-	80.5	tss-astroIL1b.tsr.txt	intron (NM_001130526, intron 1 of 4)	intron (NM_001130526, intron 1 of 4)	258	NM_001130526	ENSMUSG00000035342	Lzts2	LAPSER1|mKIAA1813	leucine zipper, putative tumor suppressor 2	protein-coding	3.47471	3.40572	3.53597	6.75133	6.2774	6.14162	5.07765	1.27269e-11	x		x	x			na	na	chr10	101000054	101000180	-
Merged-chr9-56915710-1	chr9	56915635	56915785	-	216.7	tss-astroIL1b.tsr.txt	Intergenic	Intergenic	12661	NM_175483	ENSMUSG00000032733	Snx33	E130307J07Rik|Sh3px3	sorting nexin 33	protein-coding	3.82736	3.2904	4.99836	7.69821	8.08856	7.7893	5.17832	1.35041e-11	x						-0.153288	0.625381	chr15	75659722	75659814	+
Merged-chr10-25272284-2	chr10	25272209	25272359	+	235.5	tss-astroIL1b.tsr.txt|tss-astroNT.tsr.txt	intron (NR_166568, intron 3 of 7)	intron (NR_166568, intron 3 of 7)	24795	NM_001379238	ENSMUSG00000039166	Akap7	6430401D08|AKAP15|Akap18	A kinase (PRKA) anchor protein 7	protein-coding	6.99766	6.87371	6.89377	8.92832	8.84157	9.38934	2.74457	1.57268e-11	x		x	x			-0.651859	0.0263876	chr6	131164346	131164503	-
Merged-chr2-152907098-2	chr2	152907006	152907190	-	107.975	tss-astroIL1b.tsr.txt|tss-astroNT.tsr.txt	Intergenic	Intergenic	-4254	NM_001081044	ENSMUSG00000027470	Mylk2	9830004H17Rik	myosin, light polypeptide kinase 2, skeletal muscle	protein-coding	4.1036	3.92424	5.33428	7.76825	7.86916	7.96509	4.52971	2.34058e-11	x		x	x			-0.698463	0.0285237
Merged-chr9-20727554-1	chr9	20727479	20727629	-	105.6	tss-astroIL1b.tsr.txt	promoter-TSS (NM_001357635)	promoter-TSS (NM_001357635)	-551	NM_001357635	ENSMUSG00000032172	Olfm2	A030009A06Rik	olfactomedin 2	protein-coding	3.42048	2.71321	3.61048	6.34554	6.16752	7.40839	6.09968	2.35196e-11	x		x	x			na	na	chr19	9914291	9914492	-	x
Merged-chr1-57407190-2	chr1	57407115	57407265	+	176.5	tss-astroIL1b.tsr.txt|tss-astroNT.tsr.txt	promoter-TSS (NM_001302963)	promoter-TSS (NM_001302963)	-516	NM_001302964	ENSMUSG00000048495	Tyw5	1110034B05Rik	tRNA-yW synthesizing protein 5	protein-coding	5.98758	6.30841	6.43908	8.639	8.24444	9.00862	3.11147	2.35211e-11	x		x	x			-0.0566211	0.874217	chr2	199956141	199956293	+	x
Merged-chr5-90759360-1	chr5	90759285	90759435	+	123.5	tss-astroIL1b.tsr.txt	promoter-TSS (NM_009141)	promoter-TSS (NM_009141)	62	NM_009141	ENSMUSG00000029371	Cxcl5	AMCF-II|Cxcl6|ENA-78|GCP-2|LIX|Scyb5|Scyb6	chemokine (C-X-C motif) ligand 5	protein-coding	3.35349	2.73049	2.88747	7.51888	7.01545	5.74756	7.36128	2.35211e-11	x		x				na	na	chr4	73836603	73836743	+	x
Merged-chr7-112499510-1	chr7	112499435	112499585	-	101.3	tss-astroIL1b.tsr.txt	intron (NM_020606, intron 1 of 12)	intron (NM_020606, intron 1 of 12)	36173	NR_154467	ENSMUSG00000085049	Parvaos	A230071N21Rik	parvin, alpha, opposite strand	ncRNA	3.04505	2.3066	2.81856	6.22694	6.7498	6.80554	9.60381	3.05769e-11	x		x	x			na	na	chr11	12431499	12431641	-
Merged-chr12-80270605-2	chr12	80270530	80270680	-	75.8	tss-astroIL1b.tsr.txt|tss-astroNT.tsr.txt	Intergenic	Intergenic	-10242	NM_001379075	ENSMUSG00000015143	Actn1	3110023F10Rik|Actn1a	actinin, alpha 1	protein-coding	5.16695	4.81208	5.07221	7.44247	7.10244	7.64915	3.40136	3.2768e-11	x		x	x	x		-0.0489075	0.952086	chr14	68985507	68985700	-
Merged-chr14-63963114-2	chr14	63963029	63963200	+	136.7	tss-astroIL1b.tsr.txt|tss-astroNT.tsr.txt	Intergenic	Intergenic	19408	NM_011446	ENSMUSG00000063060	Sox7	-	SRY (sex determining region Y)-box 7	protein-coding	5.97955	6.23004	6.26617	8.22772	8.23523	8.29934	2.73773	3.40316e-11	x		x	x			-0.486214	0.0823157	chr8	10711127	10711278	-
Merged-chr7-98360139-2	chr7	98360064	98360214	-	358.7	tss-astroIL1b.tsr.txt|tss-astroNT.tsr.txt	intron (NM_001168540, intron 1 of 2)	intron (NM_001168540, intron 1 of 2)	1149	NM_001168540	ENSMUSG00000049580	Tsku	9530051K01Rik|E2ig4|Lrrc54|Tsk	tsukushi, small leucine rich proteoglycan	protein-coding	7.54509	7.7047	7.40566	9.36961	9.60368	9.95775	2.63804	4.49096e-11	x		x	x	x		-0.152721	0.386728	chr11	76784463	76784612	+	x
Merged-chr10-19150382-1	chr10	19150307	19150457	+	102.9	tss-astroIL1b.tsr.txt	intron (NR_038021, intron 1 of 3)	intron (NR_038021, intron 1 of 3)	8633	NR_038021		Gm20139	-	predicted gene, 20139	ncRNA	3.10378	2.7623	2.88186	6.7368	6.50025	6.38425	7.41699	4.68084e-11	x		x	x	x		na	na	chr6	137738128	137738283	-	x
Merged-chr5-29054134-1	chr5	29054059	29054209	-	96.9	tss-astroIL1b.tsr.txt	Intergenic	RMER17C-int|LTR|ERVK	-141859	NM_021470	ENSMUSG00000029130	Rnf32	1700009J01Rik|2700025B22Rik|4930542N22Rik|Lmbr2	ring finger protein 32	protein-coding	3.02932	2.30628	2.80695	6.17586	6.71294	6.64057	9.52013	4.93147e-11	x		x		x		na	na
Merged-chr12-8922648-1	chr12	8922573	8922723	+	305.8	tss-astroIL1b.tsr.txt	intron (NM_008640, intron 1 of 6)	intron (NM_008640, intron 1 of 6)	1341	NM_008640		Laptm4a	LAPTM4|MTP|Mtrp|mKIAA0108	lysosomal-associated protein transmembrane 4A	protein-coding	5.44677	5.10088	5.5895	7.80515	7.83225	9.29396	4.13106	5.12762e-11	x		x				-0.623637	0.0353606	chr2	20050784	20050953	-	x
Merged-chr1-189709716-1	chr1	189709641	189709791	+	80	tss-astroIL1b.tsr.txt	Intergenic	Intergenic	-18552	NM_008976	ENSMUSG00000026604	Ptpn14	C130080N23Rik|PTP36	protein tyrosine phosphatase, non-receptor type 14	protein-coding	3.19805	3.35799	3.33692	6.04383	6.57001	6.29594	5.34529	6.21135e-11	x		x	x	x		na	na	chr1	214570549	214570703	-	x
Merged-chr5-146993593-1	chr5	146993518	146993668	-	148	tss-astroIL1b.tsr.txt	Intergenic	Intergenic	-29738	NM_001359467	ENSMUSG00000016510	Mtif3	2810012L14Rik	mitochondrial translational initiation factor 3	protein-coding	4.75959	3.20288	4.31167	7.66193	7.41561	7.10185	4.74533	6.37412e-11	x		x	x	x		-1.18287	0.00228576	chr13	27504474	27504624	-
Merged-chr7-44815356-1	chr7	44815281	44815431	-	92.2	tss-astroIL1b.tsr.txt	promoter-TSS (NM_053074)	promoter-TSS (NM_053074)	302	NM_030693	ENSMUSG00000038539	Atf5	AFTA|Atf7|Atfx|ODA-10	activating transcription factor 5	protein-coding	3.02097	2.30506	2.80052	6.24366	6.37939	6.78289	9.48092	6.43281e-11	x				x		na	na	chr19	49930470	49930733	+
Merged-chr15-31368021-2	chr15	31367946	31368096	-	77.1	tss-astroIL1b.tsr.txt|tss-astroNT.tsr.txt	promoter-TSS (NM_026153)	promoter-TSS (NM_026153)	-262	NM_026153	ENSMUSG00000022237	Ankrd33b	0610012A05Rik|3021401C12Rik|5730557B15Rik	ankyrin repeat domain 33B	protein-coding	4.79408	4.70029	4.72839	7.19892	6.8991	7.9294	3.81579	7.72912e-11	x		x	x	x		-0.062396	0.927539	chr5	10563735	10563917	+	x
Merged-chr7-41500015-2	chr7	41499939	41500092	+	101.2	tss-astroIL1b.tsr.txt|tss-astroNT.tsr.txt	promoter-TSS (NM_001033530)	promoter-TSS (NM_001033530)	-125	NM_001033530	ENSMUSG00000074166	AW146154	-	expressed sequence AW146154	protein-coding	5.68852	5.18762	4.66017	8.01051	7.52722	7.95281	3.57034	7.73455e-11	x		x	x	x		-0.57679	0.0628676
Merged-chr4-137469936-1	chr4	137469861	137470011	-	94	tss-astroIL1b.tsr.txt	intron (NM_008305, intron 1 of 96)	intron (NM_008305, intron 1 of 96)	1133	NM_008305	ENSMUSG00000028763	Hspg2	HSPG|Pcn|Plc|per	perlecan (heparan sulfate proteoglycan 2)	protein-coding	3.92865	3.6268	3.98441	6.61426	6.70652	6.10607	4.36326	8.27733e-11	x		x				-0.477365	0.183761	chr1	21936016	21936190	+
Merged-chr7-38228233-2	chr7	38228158	38228308	+	478.55	tss-astroIL1b.tsr.txt|tss-astroNT.tsr.txt	promoter-TSS (NM_024413)	promoter-TSS (NM_024413)	-239	NM_024413	ENSMUSG00000074170	Plekhf1	1810013P09Rik|APPD|LAPF|PHAFIN1|ZFYVE15	pleckstrin homology domain containing, family F (with FYVE domain) member 1	protein-coding	8.22984	8.21234	7.70227	10.0428	10.0998	10.0507	2.47525	9.49611e-11	x		x	x			-0.213612	0.200326
Merged-chr17-47924963-1	chr17	47924888	47925038	-	120	tss-astroIL1b.tsr.txt	promoter-TSS (NM_001110825)	promoter-TSS (NM_001110825)	-331	NM_001110824	ENSMUSG00000023991	Foxp4	1200010K03Rik|2310007G05Rik|mFKHLA	forkhead box P4	protein-coding	4.08981	3.95038	3.17155	7.36192	7.07266	6.35835	4.97147	1.04129e-10	x		x	x			-0.503344	0.137991	chr6	41545986	41546154	+	x
Merged-chr9-113389434-1	chr9	113389359	113389509	+	86.5	tss-astroIL1b.tsr.txt	Intergenic	L1_Mus3|LINE|L1	-30115	NR_165307		Gm39436	Gm36436	predicted gene, 39436	ncRNA	2.99091	2.29355	2.77556	5.9849	6.32921	6.71688	9.38109	1.58403e-10	x				x		na	na
Merged-chr10-13966758-1	chr10	13966683	13966833	-	121.5	tss-astroIL1b.tsr.txt	intron (NM_001358782, intron 1 of 9)	CpG-904	379	NM_010437	ENSMUSG00000015501	Hivep2	Gm20114|MIBP-1|MIBP1|Schnurri-2|Shn-2	human immunodeficiency virus type I enhancer binding protein 2	protein-coding	3.93991	4.25524	4.5288	7.14125	7.37156	6.46498	4.13768	1.62597e-10	x		x	x	x		-1.00095	0.00741681	chr6	142945355	142945505	+	x
Merged-chr11-119549036-1	chr11	119548961	119549111	+	107.5	tss-astroIL1b.tsr.txt	non-coding (NR_045099, exon 1 of 4)	non-coding (NR_045099, exon 1 of 4)	406	NR_045099	ENSMUSG00000087675	Gm11762	-	predicted gene 11762	ncRNA	3.52341	3.79966	3.26668	7.15153	6.9789	6.03304	5.21047	1.66392e-10	x		x	x	x		na	na	chr17	80477863	80477995	+
Merged-chr1-154884949-1	chr1	154884874	154885024	-	88.7	tss-astroIL1b.tsr.txt	Intergenic	Intergenic	-159029	NM_009782	ENSMUSG00000004110	Cacna1e	A430040I15|BII|Cach6|Cacnl1a6|Cav2.3|Cchra1|alpha1E	calcium channel, voltage-dependent, R type, alpha 1E subunit	protein-coding	2.98839	2.28918	2.7726	6.5194	6.6418	5.86946	9.38964	1.67904e-10	x		x		x		na	na	chr1	181317052	181317221	+
Merged-chr4-135971743-1	chr4	135971668	135971818	+	78	tss-astroIL1b.tsr.txt	intron (NM_011942, intron 1 of 9)	intron (NM_011942, intron 1 of 9)	851	NM_011942	ENSMUSG00000028670	Lypla2	LysoII	lysophospholipase 2	protein-coding	3.59842	2.66614	3.61005	6.47838	6.16965	6.37662	5.57201	1.7056e-10	x						na	na	chr1	23792054	23792194	-
Merged-chr9-21014687-1	chr9	21014612	21014762	+	103.5	tss-astroIL1b.tsr.txt	Intergenic	Intergenic	-1253	NM_010493	ENSMUSG00000037405	Icam1	CD54|Icam-1|Ly-47|MALA-2	intercellular adhesion molecule 1	protein-coding	3.13732	2.39094	3.55829	6.20238	6.41875	7.23901	6.80105	1.72416e-10	x						na	na	chr19	10269784	10269938	+	x
Merged-chr17-88595867-1	chr17	88595792	88595942	+	131.8	tss-astroIL1b.tsr.txt	Intergenic	Intergenic	29632	NR_166677		Gm31704	-	predicted gene, 31704	ncRNA	3.21727	2.55433	3.85295	6.2549	6.59974	7.81408	6.32567	1.72707e-10	x						na	na	chr2	48527494	48527631	+
Merged-chr11-20531933-1	chr11	20531858	20532008	-	118.4	tss-astroIL1b.tsr.txt	Intergenic	Intergenic	-11233	NM_021372	ENSMUSG00000049800	Sertad2	Kiaa0127|MNCb-1504|SEI-2|Sei2|TRIP-Br2|mKIAA0127	SERTA domain containing 2	protein-coding	3.11025	2.33331	3.24577	6.0477	6.82419	7.36789	8.0555	1.76009e-10	x		x	x	x		na	na	chr2	64768634	64768758	+
Merged-chr12-17183205-1	chr12	17183130	17183280	-	175.8	tss-astroIL1b.tsr.txt	Intergenic	Intergenic	-6317	NM_201531	ENSMUSG00000051726	Kcnf1	Gm1182|Kv5.1	potassium voltage-gated channel, subfamily F, member 1	protein-coding	3.04552	2.181	2.99543	7.92563	7.73269	5.12376	9.42931	1.80592e-10	x		x	x	x		na	na	chr2	10904525	10904726	+
Merged-chr10-77116862-2	chr10	77116781	77116943	-	121.62	tss-astroIL1b.tsr.txt|tss-astroNT.tsr.txt	intron (NM_009929, intron 2 of 41)	intron (NM_009929, intron 2 of 41)	-3157	NM_001109991	ENSMUSG00000001435	Col18a1	-	collagen, type XVIII, alpha 1	protein-coding	5.62928	4.32606	3.98937	8.23729	8.18821	7.70253	4.43198	1.94342e-10	x		x	x	x		-0.118761	0.716054	chr21	45454031	45454208	+	x
Merged-chr1-179847435-2	chr1	179847360	179847510	+	200.35	tss-astroIL1b.tsr.txt|tss-astroNT.tsr.txt	Intergenic	Intergenic	-43420	NM_026375	ENSMUSG00000026491	Ahctf1	6230412P20Rik|Elys	AT hook containing transcription factor 1	protein-coding	6.4031	6.09981	5.7445	9.35056	8.85186	7.98021	3.53523	1.94342e-10	x						-0.273905	0.241271	chr1	227448339	227448522	-
Merged-chr13-23710544-2	chr13	23710460	23710629	-	93.5	tss-astroIL1b.tsr.txt|tss-astroNT.tsr.txt	intron (NM_010424, intron 1 of 5)	intron (NM_010424, intron 1 of 5)	310	NM_010424	ENSMUSG00000006611	Hfe	MR2	homeostatic iron regulator	protein-coding	5.57474	5.42622	5.48152	7.43887	7.90835	7.61426	2.98732	2.06201e-10	x		x	x			-0.392033	0.188894	chr6	26087514	26087701	+	x
Merged-chr11-70027607-2	chr11	70027530	70027685	-	113.1	tss-astroIL1b.tsr.txt|tss-astroNT.tsr.txt	intron (NM_001370671, intron 2 of 19)	intron (NM_001370671, intron 2 of 19)	-2228	NM_001370674	ENSMUSG00000020886	Dlg4	Dlgh4|PSD-95|PSD95|SAP90|SAP90A	discs large MAGUK scaffold protein 4	protein-coding	5.94861	5.74595	5.23811	7.86316	7.85543	8.164	3.08124	2.06981e-10	x		x	x			-0.360779	0.194755	chr17	7207391	7207546	+
Merged-chr5-31570953-1	chr5	31570878	31571028	-	153.6	tss-astroIL1b.tsr.txt	intron (NR_102275, intron 1 of 2)	intron (NR_102275, intron 1 of 2)	444	NR_102275	ENSMUSG00000107355	AI839979	-	expressed sequence AI839979	ncRNA	4.98075	4.76247	5.54836	7.59694	7.42215	7.63256	3.3691	2.15522e-10	x		x	x			-0.541411	0.0842908	chr2	27715282	27715426	-	x
Merged-chr5-53971528-2	chr5	53971453	53971603	+	387.85	tss-astroIL1b.tsr.txt|tss-astroNT.tsr.txt	Intergenic	Intergenic	-26995	NM_001081103	ENSMUSG00000039156	Stim2	-	stromal interaction molecule 2	protein-coding	7.61723	7.79735	8.00513	9.6144	9.67852	10.0212	2.45345	2.35252e-10	x		x	x			-0.145925	0.393312	chr4	26837737	26837896	+
Merged-chr7-112765303-1	chr7	112765228	112765378	+	79.1	tss-astroIL1b.tsr.txt	intron (NM_001166584, intron 2 of 13)	intron (NM_001166584, intron 2 of 13)	85947	NM_009346	ENSMUSG00000055320	Tead1	2610024B07Rik|B230114H05Rik|Gtrgeo5|TEAD-1|TEF-1|Tcf13|mTEF-1	TEA domain family member 1	protein-coding	4.29389	3.574	3.65082	6.45627	6.45287	6.37213	4.28598	2.40447e-10	x		x				na	na	chr11	12770374	12770560	+	x
Merged-chr2-181593256-2	chr2	181593181	181593331	-	156.45	tss-astroIL1b.tsr.txt|tss-astroNT.tsr.txt	promoter-TSS (NM_001164597)	promoter-TSS (NM_001164597)	-795	NM_001164597	ENSMUSG00000000823	Zfp512b	Gm632|Znf512b	zinc finger protein 512B	protein-coding	6.02139	6.2492	6.62779	8.41661	8.5591	8.36771	2.76265	2.61514e-10	x		x	x			-0.120864	0.66074	chr20	63970416	63970578	-	x
Merged-chr6-120915528-1	chr6	120915453	120915603	-	98.7	tss-astroIL1b.tsr.txt	intron (NM_007544, intron 1 of 5)	intron (NM_007544, intron 1 of 5)	1296	NM_007544	ENSMUSG00000004446	Bid	2700049M22Rik	BH3 interacting domain death agonist	protein-coding	3.07038	2.60539	2.84414	6.25518	6.3077	7.10506	8.02132	2.94244e-10	x		x	x			na	na	chr22	17773162	17773325	-	x
Merged-chr15-56616364-1	chr15	56616289	56616439	+	139.3	tss-astroIL1b.tsr.txt	Intergenic	Intergenic	-73580	NR_002874	ENSMUSG00000086541	Has2os	EG594843|Has2as|Hasnt	hyaluronan synthase 2, opposite strand	ncRNA	3.14136	3.18506	3.09338	7.58542	7.43182	5.1447	6.55362	3.18384e-10	x		x	x	x		na	na	chr8	121546185	121546331	+	x
Merged-chr11-117311082-1	chr11	117311007	117311157	-	134.7	tss-astroIL1b.tsr.txt	intron (NM_001113486, intron 3 of 11)	intron (NM_001113486, intron 3 of 11)	-20633	NM_017380	ENSMUSG00000059248	Septin9	MSF1|Msf|PNUTL4|Sept9|Sint1	septin 9	protein-coding	3.83686	3.22416	4.51824	6.63978	6.97241	7.31997	4.71213	3.2987e-10	x		x	x			na	na	chr17	77423544	77423740	-	x
Merged-chr16-77480142-1	chr16	77480067	77480217	+	74.4	tss-astroIL1b.tsr.txt	intron (NR_015543, intron 3 of 4)	intron (NR_015543, intron 3 of 4)	-118794	NR_029535	ENSMUSG00000065530	Mir99a	Mirn99a|mir-99a|mmu-mir-99a	microRNA 99a	ncRNA	3.50198	2.58429	3.08272	5.958	6.42534	6.11119	6.36976	3.65178e-10	x		x	x	x		na	na	chr21	16382017	16382169	+
Merged-chr10-61272460-2	chr10	61272385	61272535	+	52.01	tss-astroIL1b.tsr.txt|tss-astroNT.tsr.txt	intron (NM_001081127, intron 1 of 21)	intron (NM_001081127, intron 1 of 21)	959	NM_001081127	ENSMUSG00000059901	Adamts14	Adamts-14|TS14	a disintegrin-like and metallopeptidase (reprolysin type) with thrombospondin type 1 motif, 14	protein-coding	3.88666	3.95373	4.54563	6.6961	6.59868	6.81269	3.94795	3.79806e-10	x		x	x			-0.444831	0.193295	chr10	70673596	70673721	-	x
Merged-chr6-108457777-1	chr6	108457702	108457852	+	32.6	tss-astroNT.tsr.txt	intron (NM_010585, intron 44 of 61)	intron (NM_010585, intron 44 of 61)	-31966	NR_106121	ENSMUSG00000105697	Mir7661	mmu-mir-7661	microRNA 7661	ncRNA	6.41898	6.07734	5.90481	8.39628	8.1822	8.097	2.75161	3.96803e-10	x		x	x	x		-0.134315	0.642722	chr3	4751731	4751807	+	x
Merged-chr7-114817366-2	chr7	114817289	114817443	-	230.7	tss-astroIL1b.tsr.txt|tss-astroNT.tsr.txt	intron (NM_173767, intron 7 of 12)	intron (NM_173767, intron 7 of 12)	71600	NM_173767	ENSMUSG00000048782	Insc	3830422K02Rik|C730020D23	INSC spindle orientation adaptor protein	protein-coding	6.73015	7.05604	6.66582	9.19444	8.56254	9.29209	2.82448	4.13348e-10	x		x	x	x		-0.132438	0.548055	chr11	15208269	15208487	-	x
Merged-chr11-76292829-1	chr11	76292754	76292904	-	132.7	tss-astroIL1b.tsr.txt	intron (NM_008750, intron 1 of 7)	intron (NM_008750, intron 1 of 7)	49093	NM_183263	ENSMUSG00000038046	Mrm3	4833420N02Rik|HC90|Rnmtl1	mitochondrial rRNA methyltransferase 3	protein-coding	3.10707	3.13269	2.88936	5.97017	6.16778	6.99913	6.2728	4.21513e-10	x						na	na	chr17	847113	847262	-	x
Merged-chr10-128303068-1	chr10	128302993	128303143	-	158.4	tss-astroIL1b.tsr.txt	promoter-TSS (NM_001358822)	promoter-TSS (NM_001358822)	-267	NM_133992	ENSMUSG00000005682	Pan2	1200014O24Rik|Usp52|mKIAA0710	PAN2 poly(A) specific ribonuclease subunit	protein-coding	4.4969	5.08773	4.59441	7.07463	7.24855	7.56157	3.59992	4.47784e-10	x		x	x			-1.03411	0.00390852	chr12	56334222	56334367	+	x
Merged-chr9-107298526-1	chr9	107298451	107298601	-	98.7	tss-astroIL1b.tsr.txt	intron (NM_001317354, intron 1 of 1)	intron (NM_001317354, intron 1 of 1)	1867	NM_001317354	ENSMUSG00000032578	Cish	CIS-1|CIS1|Cis|F17|F23|SOCS	cytokine inducible SH2-containing protein	protein-coding	3.26482	3.67503	3.38946	6.2797	7.11711	6.21544	5.18909	4.90228e-10	x				x		na	na	chr3	50610073	50610237	+
Merged-chr12-111417507-2	chr12	111417431	111417583	-	126.3	tss-astroIL1b.tsr.txt|tss-astroNT.tsr.txt	promoter-TSS (NM_001289487)	promoter-TSS (NM_001289487)	62	NM_001289489	ENSMUSG00000021280	Exoc3l4	1200009I06Rik|1600013K19Rik	exocyst complex component 3-like 4	protein-coding	4.7791	4.80149	5.88819	8.07673	7.68647	8.58521	3.8831	5.221e-10	x		x	x	x		-0.648389	0.0365846	chr14	103094523	103094646	-
Merged-chr9-95685850-1	chr9	95685775	95685925	-	76.7	tss-astroIL1b.tsr.txt	intron (NM_029620, intron 5 of 8)	intron (NM_029620, intron 5 of 8)	48222	NM_029620	ENSMUSG00000015354	Pcolce2	2400001O18Rik|Pcpe2	procollagen C-endopeptidase enhancer 2	protein-coding	3.50891	3.44351	3.90683	5.91828	6.36695	6.60397	4.58531	5.33002e-10	x		x	x	x		-0.677419	0.0753346	chr3	142830861	142830962	+
Merged-chr19-50246007-1	chr19	50245932	50246082	-	74.4	tss-astroIL1b.tsr.txt	intron (NM_001360457, intron 9 of 26)	intron (NM_001360457, intron 9 of 26)	-431398	NR_166832	ENSMUSG00000097446	Gm26629	-	predicted gene, 26629	ncRNA	3.0578	2.65702	3.21388	5.96463	5.8426	6.67559	6.56568	5.35226e-10	x		x		x		na	na	chr10	106691792	106691902	-
Merged-chr9-106788221-1	chr9	106788146	106788296	+	75.3	tss-astroIL1b.tsr.txt	intron (NM_030730, intron 1 of 21)	intron (NM_030730, intron 1 of 21)	992	NM_030730	ENSMUSG00000040661	Rad54l2	Arip4|D130058C05|G630026H09Rik|Srisnf2l	RAD54 like 2 (S. cerevisiae)	protein-coding	3.48406	3.69403	3.40813	6.59183	6.24015	6.07687	4.71289	5.51928e-10	x		x	x			na	na	chr3	51539645	51539800	-	x
Merged-chr8-64204276-1	chr8	64204201	64204351	-	64.5	tss-astroIL1b.tsr.txt	intron (NM_009390, intron 1 of 20)	intron (NM_009390, intron 1 of 20)	1732	NM_009390	ENSMUSG00000053626	Tll1	Tll|Tll-1|b2b2476Clo	tolloid-like	protein-coding	3.10484	3.17025	3.09861	6.11221	6.01894	5.93164	5.54049	6.21538e-10	x		x		x		na	na	chr4	165874958	165875114	+	x
Merged-chr14-63899499-1	chr14	63899424	63899574	-	76	tss-astroIL1b.tsr.txt	intron (NM_028228, intron 6 of 6)	intron (NM_028228, intron 6 of 6)	39187	NM_028228	ENSMUSG00000021958	Pinx1	2210403I16Rik|2610028A01Rik|67-11-3|LPTS|LPTS1	PIN2/TERF1 interacting, telomerase inhibitor 1	protein-coding	2.94011	2.27786	2.73436	6.48071	6.29619	5.59985	9.19959	6.46471e-10	x		x				na	na	chr8	10788983	10789120	+	x
Merged-chr2-79983097-1	chr2	79983022	79983172	-	120.6	tss-astroIL1b.tsr.txt	intron (NM_001355141, intron 2 of 15)	PB1D7|SINE|Alu	55805	NM_001355142	ENSMUSG00000059173	Pde1a	-	phosphodiesterase 1A, calmodulin-dependent	protein-coding	4.51883	4.25439	3.28525	6.87773	7.0585	7.20255	4.43017	6.71252e-10	x		x	x			-1.41783	0.000757146
Merged-chr1-126915609-1	chr1	126915534	126915684	+	10	tss-astroNT.tsr.txt	Intergenic	Intergenic	-84977	NM_176957	ENSMUSG00000049690	Nckap5	8430408F21|D130011D22Rik|E030049G20Rik|Erih1|Erih2|Gm1548|Nap5	NCK-associated protein 5	protein-coding	4.03086	4.76888	4.6663	7.20741	7.41922	6.84203	3.80335	7.28874e-10	x		x	x			-0.455012	0.165728	chr2	133762279	133762430	+
Merged-chr5-111158825-1	chr5	111158750	111158900	-	76.5	tss-astroIL1b.tsr.txt	intron (NM_001267622, intron 5 of 22)	intron (NM_001267622, intron 5 of 22)	154681	NR_030482	ENSMUSG00000076163	Mir701	Mirn701|mir-701|mmu-mir-701	microRNA 701	ncRNA	2.92754	2.26667	2.7223	5.51989	6.20601	6.55586	9.19025	8.85533e-10	x		x				na	na
Merged-chr8-69877975-1	chr8	69877900	69878050	-	74.5	tss-astroIL1b.tsr.txt	Intergenic	Intergenic	9417	NM_026818	ENSMUSG00000044006	Cilp2	1110031K21Rik|CLIP-2	cartilage intermediate layer protein 2	protein-coding	3.26805	3.41948	3.87793	6.05624	6.50675	6.15752	4.66613	1.05244e-09	x						na	na	chr19	19548759	19548928	+
Merged-chr15-84451158-1	chr15	84451083	84451233	-	70.2	tss-astroIL1b.tsr.txt	intron (NM_001374163, intron 1 of 4)	intron (NM_001374163, intron 1 of 4)	-4098	NM_001163145	ENSMUSG00000062760	Shisal1	1810041L15Rik|Kiaa1644	shisa like 1	protein-coding	3.09343	2.59585	3.52162	6.13147	6.27661	5.9074	5.98108	1.07723e-09	x		x	x	x		na	na	chr22	44338152	44338300	-	x
Merged-chr8-106338332-2	chr8	106338257	106338407	+	240.6	tss-astroIL1b.tsr.txt|tss-astroNT.tsr.txt	promoter-TSS (NM_021491)	promoter-TSS (NM_021491)	-367	NM_021491	ENSMUSG00000031906	Smpd3	4631433G07Rik|fro|nSMase2	sphingomyelin phosphodiesterase 3, neutral	protein-coding	7.28242	7.37973	7.15435	9.13091	9.02765	9.03813	2.26771	1.09341e-09	x		x	x			-0.296438	0.190134	chr16	68448837	68448982	+	x
Merged-chr9-58102443-1	chr9	58102368	58102518	+	83.1	tss-astroIL1b.tsr.txt	promoter-TSS (NM_029212)	promoter-TSS (NM_029212)	-146	NM_001311085	ENSMUSG00000037716	Ccdc33	4930535E21Rik|Gm1117|Tzip1	coiled-coil domain containing 33	protein-coding	3.01905	2.34555	3.00693	6.26481	6.04846	6.49288	8.33011	1.12704e-09	x		x	x			na	na	chr15	74236075	74236253	-
Merged-chr7-19827009-1	chr7	19826934	19827084	+	82.7	tss-astroIL1b.tsr.txt	Intergenic	Intergenic	-4254	NM_033601	ENSMUSG00000053175	Bcl3	Bcl-3	B cell leukemia/lymphoma 3	protein-coding	4.01799	3.78772	3.31253	6.33155	6.74767	6.12362	4.45969	1.29298e-09	x		x		x		na	na	chr19	44745369	44745514	-	x
Merged-chr11-53818966-1	chr11	53818891	53819041	-	64.5	tss-astroIL1b.tsr.txt	intron (NR_033332, intron 2 of 3)	intron (NR_033332, intron 2 of 3)	40290	NR_033332	ENSMUSG00000081769	Gm12216	602-19-115	predicted gene 12216	ncRNA	2.91711	2.29728	2.72252	6.1364	5.60393	6.1128	9.00065	1.48103e-09	x		x				na	na	chr5	132446087	132446247	+
Merged-chr2-181694223-1	chr2	181694148	181694298	+	105.1	tss-astroIL1b.tsr.txt	promoter-TSS (NM_026446)	promoter-TSS (NM_026446)	-246	NM_001291209	ENSMUSG00000002458	Rgs19	2610042F04Rik|GAIP	regulator of G-protein signaling 19	protein-coding	4.83296	4.31417	3.94499	6.78012	6.71464	7.18328	3.78119	1.50056e-09	x		x	x			-0.918403	0.0114587	chr20	64080222	64080394	+	x
Merged-chr7-132316252-2	chr7	132316142	132316363	-	56.09	tss-astroIL1b.tsr.txt|tss-astroNT.tsr.txt	non-coding (NR_028578, exon 1 of 1)	non-coding (NR_028578, exon 1 of 1)	588	NR_028578	ENSMUSG00000109270	Gm10584	-	predicted gene 10584	ncRNA	4.09635	4.39312	4.46313	7.42348	6.83032	6.42994	3.91961	1.57028e-09	x		x	x	x		-0.414307	0.226872	chr10	124092560	124092771	-	x
Merged-chr11-54145199-1	chr11	54145124	54145274	+	75.5	tss-astroIL1b.tsr.txt	Intergenic	Intergenic	44275	NM_001136076	ENSMUSG00000018906	P4ha2	P4hl	procollagen-proline, 2-oxoglutarate 4-dioxygenase (proline 4-hydroxylase), alpha II polypeptide	protein-coding	3.02672	2.73393	2.82032	6.09477	5.8792	6.59747	7.14138	1.61142e-09	x		x	x			na	na
Merged-chr8-24539138-1	chr8	24539063	24539213	-	59.3	tss-astroIL1b.tsr.txt	intron (NM_145949, intron 8 of 9)	intron (NM_145949, intron 8 of 9)	37195	NM_145949	ENSMUSG00000031549	Ido2	C230043N17Rik|Ido-2|Indol1	indoleamine 2,3-dioxygenase 2	protein-coding	3.30632	2.94314	3.25239	5.85144	6.10234	5.59011	5.38764	1.67733e-09	x			x			na	na	chr8	40008763	40008921	+
Merged-chr1-12992526-1	chr1	12992451	12992601	+	79.5	tss-astroIL1b.tsr.txt	Intergenic	CpG	-1391	NM_172841	ENSMUSG00000025938	Slco5a1	4732454B15|A630033C23Rik	solute carrier organic anion transporter family, member 5A1	protein-coding	3.85328	3.26209	3.91793	6.42778	6.37904	5.93268	4.44295	1.71847e-09	x		x	x			na	na	chr8	69834776	69834926	+	x
Merged-chr18-15406916-2	chr18	15406790	15407042	-	121.75	tss-astroIL1b.tsr.txt|tss-astroNT.tsr.txt	intron (NM_001308642, intron 1 of 5)	intron (NM_001308642, intron 1 of 5)	-3158	NM_001317729	ENSMUSG00000024411	Aqp4	WCH4	aquaporin 4	protein-coding	6.12017	6.26639	6.50452	8.43123	8.16989	8.19883	2.57195	1.78392e-09	x		x	x	x		-1.21512	0.00136818	chr18	26868936	26869206	-	x
Merged-chr15-78983601-2	chr15	78983526	78983676	+	90.25	tss-astroIL1b.tsr.txt|tss-astroNT.tsr.txt	intron (NM_001024716, intron 1 of 13)	intron (NM_001024716, intron 1 of 13)	545	NM_001024716	ENSMUSG00000033088	Triobp	EST478828|Tara|mKIAA1662	TRIO and F-actin binding protein	protein-coding	5.89332	5.17326	5.40664	7.71217	7.54862	7.79396	2.99143	1.92022e-09	x		x	x			-0.447824	0.142557	chr22	37746934	37747152	+	x
Merged-chr11-80429467-1	chr11	80429392	80429542	+	91.6	tss-astroIL1b.tsr.txt	intron (NM_178616, intron 1 of 13)	intron (NM_178616, intron 1 of 13)	852	NM_178616	ENSMUSG00000017428	Psmd11	1700089D09Rik|1810019E17Rik|2610024G20Rik|2810055C24Rik|P44.5|S9	proteasome (prosome, macropain) 26S subunit, non-ATPase, 11	protein-coding	4.4826	3.81501	4.16074	6.6162	6.32621	6.65382	3.80803	1.97703e-09	x		x	x			-0.726918	0.0513907	chr17	32445299	32445462	+	x
Merged-chr2-131950861-1	chr2	131950786	131950936	+	59.5	tss-astroIL1b.tsr.txt	promoter-TSS (NM_001278520)	promoter-TSS (NM_001278520)	0	NM_023043	ENSMUSG00000027338	Prnd	Dpl|PrPLP|doppel	prion like protein doppel	protein-coding	3.02866	2.68815	3.19479	5.88664	5.84468	5.88119	6.22458	2.31441e-09	x		x				na	na	chr20	4721843	4721991	+
Merged-chr7-92493833-1	chr7	92493758	92493908	+	69.6	tss-astroIL1b.tsr.txt	Intergenic	RLTR30B_MM|LTR|ERV1	-67316	NM_001162918	ENSMUSG00000030613	Ccdc90b	2310015N07Rik	coiled-coil domain containing 90B	protein-coding	3.24752	2.63863	2.8233	6.51887	5.91892	5.80747	6.92593	2.33426e-09	x		x	x			na	na
Merged-chr18-15421272-2	chr18	15421197	15421347	-	111.85	tss-astroIL1b.tsr.txt|tss-astroNT.tsr.txt	Intergenic	Intergenic	-10290	NM_001308641	ENSMUSG00000024411	Aqp4	WCH4	aquaporin 4	protein-coding	6.20924	5.53175	5.43076	7.81083	8.08037	7.98684	2.96412	2.45196e-09	x		x	x	x		-0.168039	0.58218	chr18	26893907	26894053	-
Merged-chr18-46280225-1	chr18	46280150	46280300	-	87.6	tss-astroIL1b.tsr.txt	intron (NM_172627, intron 1 of 8)	intron (NM_172627, intron 1 of 8)	625	NM_172627	ENSMUSG00000024477	Pggt1b	2010207C17Rik|2610100E13|BGG1|GGT1	protein geranylgeranyltransferase type I, beta subunit	protein-coding	3.46464	2.52193	2.84178	6.54247	6.38077	5.63862	6.90058	2.45196e-09	x		x	x			na	na	chr5	115262182	115262379	-	x
Merged-chr3-88619942-2	chr3	88619822	88620063	+	106.75	tss-astroIL1b.tsr.txt|tss-astroNT.tsr.txt	intron (NM_001198911, intron 2 of 22)	intron (NM_001198911, intron 2 of 22)	-1217	NM_008487	ENSMUSG00000028059	Arhgef2	GEF|GEF-H1|GEFH1|LFP40|Lbcl1|Lfc|P40|mKIAA0651	rho/rac guanine nucleotide exchange factor (GEF) 2	protein-coding	6.21729	5.56759	5.47915	8.0846	8.14843	7.74499	2.97461	2.45196e-09	x		x				-0.207519	0.468991	chr1	155979635	155979829	-	x
Merged-chr17-33919655-2	chr17	33919580	33919730	+	1625.85	tss-astroIL1b.tsr.txt|tss-astroNT.tsr.txt	TTS (NM_020625)	TTS (NM_020625)	177	NM_009318	ENSMUSG00000024308	Tapbp	D17Wsu91e|TPN	TAP binding protein	protein-coding	9.56848	9.94898	10.2164	11.7696	11.9859	11.7135	2.30628	2.45535e-09	x		x	x	x		-0.673714	0.0340557	chr6	33313999	33314154	-	x
Merged-chr7-16312631-2	chr7	16312556	16312706	-	126.35	tss-astroIL1b.tsr.txt|tss-astroNT.tsr.txt	intron (NM_001382553, intron 2 of 3)	intron (NM_001382553, intron 2 of 3)	2200	NM_001382553	ENSMUSG00000002083	Bbc3	PUMA|PUMA/JFY1	BCL2 binding component 3	protein-coding	6.24258	6.31503	6.22418	8.2534	8.02482	8.13264	2.47469	2.46743e-09	x		x		x		-0.516336	0.0770781	chr19	47227823	47227964	+	x
Merged-chr6-50742013-1	chr6	50741938	50742088	-	141.3	tss-astroIL1b.tsr.txt	Intergenic	Intergenic	-34102	NR_045984	ENSMUSG00000107667	C530044C16Rik	-	RIKEN cDNA C530044C16 gene	ncRNA	3.42993	4.32489	3.36643	6.75223	7.18092	7.3175	4.9887	2.86037e-09	x		x	x			-0.885708	0.0129706
Merged-chr5-110386136-2	chr5	110386061	110386211	+	57.47	tss-astroIL1b.tsr.txt|tss-astroNT.tsr.txt	intron (NM_001142642, intron 5 of 18)	intron (NM_001142642, intron 5 of 18)	991	NM_028596	ENSMUSG00000043323	Fbrsl1	2410025L10Rik|Gm1049|Gm29766|mKIAA1545	fibrosin-like 1	protein-coding	5.04516	4.27665	4.6171	6.77588	6.96986	7.17591	3.4503	3.12987e-09	x		x	x	x		-0.311573	0.383811
Merged-chr15-66447586-2	chr15	66447506	66447666	-	103.3	tss-astroIL1b.tsr.txt|tss-astroNT.tsr.txt	intron (NM_019457, intron 7 of 11)	intron (NM_019457, intron 7 of 11)	53324	NM_019457	ENSMUSG00000022375	Lrrc6	DNAAF11|LRTP	leucine rich repeat containing 6 (testis)	protein-coding	4.84897	5.61138	5.18662	7.97568	8.03179	7.22689	3.42454	3.32699e-09	x		x	x			-0.673478	0.0371683	chr8	132622506	132622683	-
Merged-chr17-35379382-2	chr17	35379273	35379491	-	280.6	tss-astroIL1b.tsr.txt|tss-astroNT.tsr.txt	promoter-TSS (NM_001143689)	promoter-TSS (NM_001143689)	-235	NM_001143689	ENSMUSG00000035929	H2-Q4	H-2Q4|H2-D1|H2-Gs10|Qa-4|Qa4|Qat-4|Qb-1|Qb1	histocompatibility 2, Q region locus 4	protein-coding	6.87197	7.41461	7.56237	9.21639	9.3895	9.27965	2.48805	3.46914e-09	x		x	x	x		-0.641959	0.0240964	chr6	29926019	29926308	-	x
Merged-chr7-38227440-2	chr7	38227365	38227515	+	575.75	tss-astroIL1b.tsr.txt|tss-astroNT.tsr.txt	intron (NM_024413, intron 1 of 1)	intron (NM_024413, intron 1 of 1)	554	NM_024413	ENSMUSG00000074170	Plekhf1	1810013P09Rik|APPD|LAPF|PHAFIN1|ZFYVE15	pleckstrin homology domain containing, family F (with FYVE domain) member 1	protein-coding	8.17259	8.36357	8.73463	10.2955	10.1576	10.5661	2.35369	3.71966e-09	x		x	x			-0.284691	0.107027	chr19	29666168	29666353	-	x
Merged-chr10-13044661-1	chr10	13044586	13044736	-	58.9	tss-astroIL1b.tsr.txt	Intergenic	Intergenic	-15873	NR_168593		Gm40602	-	predicted gene, 40602	ncRNA	2.884	2.29487	2.69773	6.13964	5.67783	5.55775	8.85775	3.86011e-09	x		x	x	x		na	na
Merged-chr11-54224736-1	chr11	54224661	54224811	+	58.9	tss-astroIL1b.tsr.txt	Intergenic	Intergenic	-11448	NR_045506	ENSMUSG00000086209	4933405E24Rik	-	RIKEN cDNA 4933405E24 gene	ncRNA	2.88156	2.29485	2.69594	5.63052	5.5755	6.13295	8.84725	4.14316e-09	x		x		x		na	na	chr5	132094589	132094761	-	x
Merged-chr11-4298070-1	chr11	4297995	4298145	+	66.9	tss-astroIL1b.tsr.txt	intron (NR_166831, intron 2 of 3)	MIR3|SINE|MIR	12602	NR_166830		Gm11958	-	predicted gene 11958	ncRNA	3.55459	2.6745	3.57476	6.01377	6.21112	5.99566	5.29763	4.14316e-09	x		x	x			na	na	chr22	30208877	30209031	-	x
Merged-chr15-98959180-1	chr15	98959105	98959255	-	98.4	tss-astroIL1b.tsr.txt	Intergenic	MTC-int|LTR|ERVL-MaLR	-5679	NM_011653	ENSMUSG00000072235	Tuba1a	Tuba-1|Tuba1	tubulin, alpha 1A	protein-coding	3.48309	2.79565	4.07766	7.06437	6.77824	5.95149	5.20657	4.18218e-09	x		x	x	x		na	na
Merged-chr18-33148327-1	chr18	33148252	33148402	+	69.3	tss-astroIL1b.tsr.txt	intron (NM_009793, intron 5 of 10)	RLTR30E_MM|LTR|ERV1	65535	NM_133774	ENSMUSG00000024378	Stard4	4632419C16Rik|9030213J02Rik	StAR-related lipid transfer (START) domain containing 4	protein-coding	2.86445	2.23733	2.66861	6.04656	6.40743	5.12573	9.01914	4.24644e-09	x		x	x			na	na
Merged-chrX-97373176-1	chrX	97373101	97373251	+	53.6	tss-astroIL1b.tsr.txt	intron (NM_001161432, intron 1 of 7)	intron (NM_001161432, intron 1 of 7)	4033	NM_175540	ENSMUSG00000034457	Eda2r	9430060M22Rik|TNFRSF27|Xedar	ectodysplasin A2 receptor	protein-coding	3.27606	2.84069	3.22713	5.71752	5.59435	5.9225	5.4706	4.25101e-09	x		x	x			na	na	chrX	66634965	66635125	+
Merged-chr1-188989646-1	chr1	188989571	188989721	+	60.4	tss-astroIL1b.tsr.txt	intron (NM_001359578, intron 8 of 16)	intron (NM_001359578, intron 8 of 16)	18194	NM_001359577	ENSMUSG00000026608	Kctd3	4930438A20Rik|9330185B06|E330032J19Rik|NY-REN-45	potassium channel tetramerisation domain containing 3	protein-coding	3.01658	2.67566	3.18402	5.55248	5.92314	6.07387	6.22747	4.29947e-09	x		x		x		na	na	chr1	215592827	215592999	-
Merged-chr14-62541817-1	chr14	62541742	62541892	-	129.5	tss-astroIL1b.tsr.txt	Intergenic	Intergenic	-13920	NM_001243857	ENSMUSG00000035184	Fam124a	EG629059	family with sequence similarity 124, member A	protein-coding	3.47744	3.85552	4.53406	6.59121	6.6856	7.79721	4.6556	4.45881e-09	x		x	x	x		-0.381684	0.248762	chr13	51213267	51213423	-	x
Merged-chr10-80107650-2	chr10	80107575	80107725	-	260.25	tss-astroIL1b.tsr.txt|tss-astroNT.tsr.txt	intron (NR_038088, intron 1 of 4)	intron (NR_038088, intron 1 of 4)	-4948	NM_001359637	ENSMUSG00000035673	Sbno2	F730040C21|Sno|Stno	strawberry notch 2	protein-coding	6.68576	7.21471	7.46907	9.11796	9.14969	9.28964	2.55073	4.63657e-09	x		x	x	x		-0.137834	0.498857
Merged-chr11-51844813-1	chr11	51844738	51844888	-	57.8	tss-astroIL1b.tsr.txt	intron (NM_199299, intron 3 of 11)	intron (NM_199299, intron 3 of 11)	12855	NM_001357588	ENSMUSG00000020387	Jade2	1200017K05Rik|Phf15|mKIAA0239	jade family PHD finger 2	protein-coding	2.87835	2.30419	2.69604	5.85277	5.89735	5.45994	8.79398	4.70641e-09	x		x	x	x		na	na	chr5	134540964	134541169	+
Merged-chr19-55643629-1	chr19	55643554	55643704	+	166.7	tss-astroIL1b.tsr.txt	intron (NR_045318, intron 2 of 3)	MIR3|SINE|MIR	58575	NR_045318		4930552P12Rik	-	RIKEN cDNA 4930552P12 gene	ncRNA	4.14841	3.58193	4.52717	6.59056	6.50375	6.79213	3.95782	4.79193e-09	x		x	x			-0.59261	0.0610486	chr10	112836300	112836450	+
Merged-chr11-52286442-2	chr11	52286367	52286517	-	104.4	tss-astroIL1b.tsr.txt|tss-astroNT.tsr.txt	Intergenic	Intergenic	-3428	NM_001313981	ENSMUSG00000000782	Tcf7	TCF-1|Tcf1	transcription factor 7, T cell specific	protein-coding	5.39653	5.64838	5.30865	7.84901	7.74859	7.25045	2.97392	4.98558e-09	x		x	x			-0.333219	0.244102	chr5	134111386	134111440	+
Merged-chr7-99429236-1	chr7	99429161	99429311	+	71.8	tss-astroIL1b.tsr.txt	intron (NM_001362168, intron 4 of 17)	intron (NM_001362168, intron 4 of 17)	-36768	NM_028145	ENSMUSG00000035298	Klhl35	2810406K13Rik	kelch-like 35	protein-coding	3.0183	2.38293	3.18115	5.97125	6.31353	6.00283	7.33917	5.39907e-09	x		x				na	na	chr11	75472190	75472354	-	x
Merged-chr9-72640892-1	chr9	72640817	72640967	-	139.1	tss-astroIL1b.tsr.txt	Intergenic	MLTR14|LTR|ERV1	-21439	NM_010890	ENSMUSG00000032216	Nedd4	E430025J12Rik|EG639396|Gm7265|KIAA0093|Nedd4-1|Nedd4a	neural precursor cell expressed, developmentally down-regulated 4	protein-coding	4.01676	4.24237	4.15558	6.59283	6.92843	6.16326	3.82429	5.57839e-09	x		x	x	x		-0.661982	0.043116
Merged-chr2-5713856-2	chr2	5713781	5713931	-	59.245	tss-astroIL1b.tsr.txt|tss-astroNT.tsr.txt	intron (NM_177343, intron 1 of 10)	CpG	906	NM_177343	ENSMUSG00000039145	Camk1d	A630059D12Rik|CKLiK|CaMKIdelta|E030025C11Rik|mCKLiK	calcium/calmodulin-dependent protein kinase ID	protein-coding	4.88053	4.09218	4.65825	7.14721	6.50615	7.34827	3.67872	5.62132e-09	x		x	x			-0.266542	0.472565	chr10	12350123	12350276	+	x
Merged-chr2-103117403-1	chr2	103117328	103117478	+	65.8	tss-astroIL1b.tsr.txt	Intergenic	Intergenic	43728	NM_019735	ENSMUSG00000010911	Apip	APIP2|CGI-29|Mmrp19	APAF1 interacting protein	protein-coding	2.85859	2.2563	2.66921	5.29974	5.67945	6.35016	8.90728	5.71823e-09	x		x	x			na	na	chr11	34855449	34855599	-
Merged-chr2-30823366-1	chr2	30823291	30823441	-	105.5	tss-astroIL1b.tsr.txt	TTS (NM_170592)	TTS (NM_170592)	4934	NM_133346	ENSMUSG00000039483	Asb6	2510004M11Rik	ankyrin repeat and SOCS box-containing 6	protein-coding	4.68539	4.06775	4.63041	6.42711	6.90066	7.39386	3.73185	6.13412e-09	x		x	x	x		-0.754591	0.0343536	chr9	129637158	129637357	-
Merged-chr1-153091808-2	chr1	153091733	153091883	-	203.4	tss-astroIL1b.tsr.txt|tss-astroNT.tsr.txt	intron (NM_175460, intron 7 of 10)	intron (NM_175460, intron 7 of 10)	94639	NM_008485	ENSMUSG00000026479	Lamc2	-	laminin, gamma 2	protein-coding	6.76728	6.72587	6.66052	8.51011	8.36162	8.81996	2.4026	6.2412e-09	x		x	x	x		-0.46071	0.0753785	chr1	183282264	183282658	+
Merged-chr14-55729772-2	chr14	55729697	55729847	-	453.85	tss-astroIL1b.tsr.txt|tss-astroNT.tsr.txt	Intergenic	RMER17D|LTR|ERVK	-7509	NM_001360387	ENSMUSG00000040472	Rabggta	gm	Rab geranylgeranyl transferase, a subunit	protein-coding	7.6159	7.17043	8.27976	9.82084	10.054	10.2276	2.8243	6.37132e-09	x		x	x			-0.103007	0.504709
Merged-chr12-98578041-2	chr12	98577966	98578116	-	133.7	tss-astroIL1b.tsr.txt|tss-astroNT.tsr.txt	5' UTR (NM_029911, exon 1 of 7)	5' UTR (NM_029911, exon 1 of 7)	172	NM_029911	ENSMUSG00000033854	Kcnk10	1700024D23Rik|3010005K24Rik|Trek2	potassium channel, subfamily K, member 10	protein-coding	5.67721	5.84177	6.01148	8.36233	8.48181	7.45382	3.07569	6.50059e-09	x		x	x	x		-0.770526	0.0162709	chr14	88326594	88326775	-	x
Merged-chr7-99383299-1	chr7	99383224	99383374	-	153.5	tss-astroIL1b.tsr.txt	intron (NM_001362166, intron 1 of 18)	intron (NM_001362166, intron 1 of 18)	1781	NM_201352	ENSMUSG00000035314	Gdpd5	Gde2	glycerophosphodiester phosphodiesterase domain containing 5	protein-coding	4.77473	3.6356	3.40867	7.62194	7.71839	6.1791	4.85411	6.61489e-09	x						-0.297352	0.352303	chr11	75524012	75524159	+
Merged-chr6-39552327-1	chr6	39552252	39552402	+	117.1	tss-astroIL1b.tsr.txt	intron (NM_172477, intron 1 of 18)	intron (NM_172477, intron 1 of 18)	5507	NM_172477	ENSMUSG00000038456	Dennd2a	B930096L08Rik|C130031G22|mKIAA1277	DENN/MADD domain containing 2A	protein-coding	4.64835	4.95071	4.31692	6.91192	6.94329	7.06833	3.35761	8.16774e-09	x		x	x	x		-0.216579	0.554011	chr7	140635632	140635829	+
Merged-chr1-9548373-1	chr1	9548298	9548448	+	132.4	tss-astroIL1b.tsr.txt	TTS (NM_021511)	TTS (NM_021511)	425	NM_001357377	ENSMUSG00000025911	Adhfe1	6330565B14Rik|Adh8|HOT	alcohol dehydrogenase, iron containing, 1	protein-coding	4.50105	4.47976	5.31706	7.16283	7.01979	7.63538	3.52471	9.84041e-09	x		x	x			-0.107901	0.825408	chr8	66432752	66432944	+	x
Merged-chr7-44532071-1	chr7	44531996	44532146	-	95.3	tss-astroIL1b.tsr.txt	promoter-TSS (NM_019866)	promoter-TSS (NM_019866)	0	NM_019866	ENSMUSG00000008193	Spib	Spi-B	Spi-B transcription factor (Spi-1/PU.1 related)	protein-coding	2.90874	2.19023	2.89739	6.54435	7.01363	4.89825	8.49885	9.84041e-09	x						na	na	chr19	50418861	50419019	+	x
Merged-chr8-106338874-1	chr8	106338799	106338949	+	67.3	tss-astroIL1b.tsr.txt	promoter-TSS (NM_021491)	promoter-TSS (NM_021491)	-909	NM_021491	ENSMUSG00000031906	Smpd3	4631433G07Rik|fro|nSMase2	sphingomyelin phosphodiesterase 3, neutral	protein-coding	3.00098	2.38537	3.16764	5.88787	6.20313	5.90492	7.243	1.08376e-08	x		x		x		na	na	chr16	68449333	68449450	+
Merged-chr5-148895133-1	chr5	148895058	148895208	-	62.5	tss-astroIL1b.tsr.txt	intron (NM_153572, intron 4 of 10)	intron (NM_153572, intron 4 of 10)	33514	NM_153572	ENSMUSG00000041298	Katnal1	-	katanin p60 subunit A-like 1	protein-coding	2.83397	2.25521	2.65096	5.26559	5.45908	6.24991	8.7983	1.13619e-08	x		x	x	x		na	na
Merged-chr11-54072724-1	chr11	54072649	54072799	-	60.5	tss-astroIL1b.tsr.txt	Intergenic	Intergenic	-3707	NM_019417	ENSMUSG00000020388	Pdlim4	Ril	PDZ and LIM domain 4	protein-coding	2.82289	2.23192	2.63684	6.03448	6.08933	4.88588	8.84774	1.26212e-08	x		x		x		na	na	chr5	132253866	132254019	+
Merged-chr11-82388637-1	chr11	82388562	82388712	+	48.9	tss-astroIL1b.tsr.txt	promoter-TSS (NM_001304439)	promoter-TSS (NM_001304439)	-263	NM_001304439	ENSMUSG00000020701	Tmem132e	Gm644	transmembrane protein 132E	protein-coding	2.84225	2.30365	2.66963	5.69548	5.26966	5.71584	8.63223	1.37464e-08	x		x	x	x		na	na	chr17	34580589	34580735	+	x
Merged-chr1-119525269-2	chr1	119525194	119525344	+	53.08	tss-astroIL1b.tsr.txt|tss-astroNT.tsr.txt	promoter-TSS (NM_146103)	promoter-TSS (NM_146103)	-885	NM_146103	ENSMUSG00000098923	Tmem185b	2500001K11Rik	transmembrane protein 185B	protein-coding	4.65231	4.45958	4.04358	6.92043	7.03043	6.30507	3.61154	1.47117e-08	x		x	x	x		-0.170978	0.719216	chr2	120224325	120224483	-
Merged-chr15-78828147-1	chr15	78828072	78828222	-	80.7	tss-astroIL1b.tsr.txt	Intergenic	Intergenic	-14500	NM_027219	ENSMUSG00000049521	Cdc42ep1	1810058K22Rik|Borg5|CEP1|MSE55	CDC42 effector protein (Rho GTPase binding) 1	protein-coding	4.50092	3.78782	4.41444	6.49284	6.5103	6.56043	3.61316	1.52989e-08	x		x				-1.09526	0.00760316	chr22	37541758	37541817	-
Merged-chr3-66219979-2	chr3	66219904	66220054	+	630	tss-astroIL1b.tsr.txt|tss-astroNT.tsr.txt	promoter-TSS (NM_008987)	promoter-TSS (NM_008987)	92	NM_008987	ENSMUSG00000027832	Ptx3	TSG-14	pentraxin related gene	protein-coding	8.17789	7.27475	7.92716	10.9021	10.5382	9.4073	3.19102	1.65834e-08	x		x	x			-0.861961	0.00816882	chr3	157436773	157436926	+	x
Merged-chr7-132751851-2	chr7	132751776	132751926	-	66.75	tss-astroIL1b.tsr.txt|tss-astroNT.tsr.txt	intron (NM_001381859, intron 4 of 4)	intron (NM_001381859, intron 4 of 4)	25065	NM_001347630	ENSMUSG00000030956	Fam53b	A930008G19Rik|mKIAA0140	family with sequence similarity 53, member B	protein-coding	5.16297	4.57239	4.7912	6.60724	7.25974	7.47477	3.34921	1.70284e-08	x		x	x	x		-0.188162	0.63246	chr10	124674909	124675070	-
Merged-chr5-107002017-1	chr5	107001942	107002092	+	64.5	tss-astroIL1b.tsr.txt	Intergenic	Intergenic	37456	NM_001271566	ENSMUSG00000029283	Cdc7	Cdc7l1|muCdc7	cell division cycle 7 (S. cerevisiae)	protein-coding	2.95421	2.59652	2.7616	5.63529	5.78829	6.33387	7.40143	1.72497e-08	x		x	x	x		na	na	chr1	91546979	91547159	+
Merged-chr9-41579856-1	chr9	41579781	41579931	+	288.2	tss-astroIL1b.tsr.txt	intron (NR_131930, intron 3 of 3)	intron (NR_131930, intron 3 of 3)	-1397	NR_015483	ENSMUSG00000074415	Mir100hg	2610203C20Rik|3110039I08Rik|D230004N17Rik|D3Mgi9	Mir100 Mirlet7a-2 Mir125b-1 cluster host gene	ncRNA	6.21078	6.29678	6.91127	8.67029	8.39036	8.52987	2.61544	1.79907e-08	x		x	x	x		-0.206816	0.39565	chr11	122101734	122101883	-	x
Merged-chr12-58852030-2	chr12	58851955	58852105	-	149.6	tss-astroIL1b.tsr.txt|tss-astroNT.tsr.txt	Intergenic	RLTR30B_MM|LTR|ERV1	159987	NM_009147	ENSMUSG00000020986	Sec23a	Msec23|Sec23r	SEC23 homolog A, COPII coat complex component	protein-coding	6.71338	6.22803	6.38322	8.50898	8.05874	8.65472	2.58268	1.95039e-08	x		x	x			-0.384612	0.149003
Merged-chr2-128434847-1	chr2	128434772	128434922	+	73.5	tss-astroIL1b.tsr.txt	Intergenic	Intergenic	-5496	NR_028589	ENSMUSG00000074813	Morrbid	Cytor|Gm14005|Mir4435-2hg	myeloid RNA regulator of BCL2L11 induced cell death	ncRNA	3.53104	3.82425	3.82328	5.80657	6.57416	6.24095	4.18632	1.95039e-08	x		x	x			-0.376	0.351294	chr2	111508740	111508882	+
Merged-chr9-37089866-1	chr9	37089791	37089941	+	64.9	tss-astroIL1b.tsr.txt	intron (NM_001029838, intron 1 of 12)	intron (NM_001029838, intron 1 of 12)	57456	NM_001029838	ENSMUSG00000035934	Pknox2	D230005H23Rik|Prep2	Pbx/knotted 1 homeobox 2	protein-coding	3.05931	3.20729	2.87142	6.0267	6.07918	5.64353	5.57744	1.99719e-08	x						na	na	chr11	125229143	125229298	-
Merged-chr16-90855575-1	chr16	90855500	90855650	-	51.6	tss-astroIL1b.tsr.txt	intron (NM_001316761, intron 1 of 5)	intron (NM_001316761, intron 1 of 5)	24716	NM_001316761	ENSMUSG00000039903	Eva1c	1700092M14Rik|4931408A02Rik|Fam176c	eva-1 homolog C (C. elegans)	protein-coding	2.81582	2.27263	2.64228	5.30579	5.23548	6.01924	8.64286	2.19725e-08	x						na	na
Merged-chr4-64971097-1	chr4	64971022	64971172	-	56.2	tss-astroIL1b.tsr.txt	Intergenic	Intergenic	-153077	NM_021362	ENSMUSG00000028370	Pappa	8430414N03Rik|IGFBP-4ase|PAG1|PAPP-A	pregnancy-associated plasma protein A	protein-coding	3.5513	3.30078	3.31747	6.12996	5.92185	5.39877	4.61488	2.29888e-08	x		x		x		na	na	chr9	115988887	115989102	+	x
Merged-chr18-5591191-1	chr18	5591116	5591266	-	66.7	tss-astroIL1b.tsr.txt	promoter-TSS (NM_011546)	promoter-TSS (NM_011546)	-669	NM_011546	ENSMUSG00000024238	Zeb1	3110032K11Rik|AREB6|BZP|MEB1|Nil2|TCF-8|Tcf18|Tcf8|Tw|ZEB|Zfhep|Zfhx1a|Zfx1a|Zfx1ha|[delta]EF1	zinc finger E-box binding homeobox 1	protein-coding	2.9098	2.28867	2.91474	6.33293	6.12197	5.16287	8.04623	2.47855e-08	x		x	x	x		na	na	chr10	31318279	31318412	-	x
Merged-chr14-63437981-1	chr14	63437906	63438056	-	56	tss-astroIL1b.tsr.txt	intron (NM_177628, intron 1 of 3)	intron (NM_177628, intron 1 of 3)	1587	NM_177628	ENSMUSG00000035095	Fam167a	A030013D21	family with sequence similarity 167, member A	protein-coding	2.79147	2.21874	2.6105	6.08713	5.8402	4.73514	8.75934	2.55596e-08	x						na	na	chr8	11465338	11465515	+
Merged-chr9-106788736-1	chr9	106788661	106788811	-	90.9	tss-astroIL1b.tsr.txt	intron (NM_030730, intron 1 of 21)	intron (NM_030730, intron 1 of 21)	477	NM_030730	ENSMUSG00000040661	Rad54l2	Arip4|D130058C05|G630026H09Rik|Srisnf2l	RAD54 like 2 (S. cerevisiae)	protein-coding	3.18041	3.61706	2.96075	6.89473	6.68801	5.69288	5.47306	2.63294e-08	x		x	x	x		-0.723043	0.0468593	chr3	51539097	51539255	+	x
Merged-chr3-127790812-1	chr3	127790737	127790887	+	74.5	tss-astroIL1b.tsr.txt	intron (NM_001356430, intron 1 of 2)	CpG	155	NM_001356430	ENSMUSG00000046688	Tifa	T2bp	TRAF-interacting protein with forkhead-associated domain	protein-coding	3.28553	3.65873	3.88664	6.2491	6.11582	5.9304	4.23795	2.69638e-08	x		x	x			-0.270824	0.543492	chr4	112284881	112285055	-	x
Merged-chr8-36611303-1	chr8	36611228	36611378	+	58	tss-astroIL1b.tsr.txt	intron (NM_001194940, intron 5 of 17)	intron (NM_001194940, intron 5 of 17)	2640	NM_015802	ENSMUSG00000031523	Dlc1	A730069N07Rik|Arhgap7|HP|STARD12|dlc-1	deleted in liver cancer 1	protein-coding	3.2443	3.04896	2.84523	6.05423	5.97329	5.23223	5.5191	2.83472e-08	x						-0.888533	0.0218855	chr8	13130484	13130634	+
Merged-chr11-97289646-1	chr11	97289571	97289721	+	51.8	tss-astroIL1b.tsr.txt	Intergenic	Intergenic	-9070	NM_008942	ENSMUSG00000001441	Npepps	AAP-S|MP100|Psa|goku	aminopeptidase puromycin sensitive	protein-coding	2.96678	2.76677	2.98214	5.46039	5.59711	5.77556	6.08307	3.02451e-08	x		x	x			na	na	chr17	38269416	38269569	+	x
Merged-chr1-194621602-1	chr1	194621527	194621677	-	121.3	tss-astroIL1b.tsr.txt	intron (NM_008882, intron 1 of 31)	intron (NM_008882, intron 1 of 31)	1773	NM_008882	ENSMUSG00000026640	Plxna2	2810428A13Rik|OCT|PlexA2|Plxn2|mKIAA0463	plexin A2	protein-coding	3.74934	4.30935	4.63584	6.9701	7.10026	6.32406	3.83719	3.18753e-08	x		x	x	x		-0.652516	0.0592865	chr1	208242198	208242338	+
Merged-chr2-18802484-1	chr2	18802409	18802559	+	104.7	tss-astroIL1b.tsr.txt	promoter-TSS (NR_131254)	promoter-TSS (NR_131254)	-666	NR_131254	ENSMUSG00000097638	Carlr	4933439G12Rik|Carl	cardiac and apoptosis-related long non-coding RNA	ncRNA	2.90984	2.14922	3.07416	7.35258	6.71331	4.58754	7.83856	3.24631e-08	x		x		x		na	na	chr10	22478439	22478580	+
Merged-chr2-30453890-1	chr2	30453815	30453965	+	46	tss-astroIL1b.tsr.txt	Intergenic	Intergenic	12037	NR_156127	ENSMUSG00000039515	Ptpa	2610042B21Rik|PR53|Ppp2r4	protein phosphatase 2 protein activator	protein-coding	2.8122	2.31294	2.65026	5.19224	5.44788	5.52369	8.46384	3.44873e-08	x		x	x	x		na	na	chr9	129153445	129153614	+
Merged-chr17-79455306-1	chr17	79455231	79455381	-	49.6	tss-astroIL1b.tsr.txt	Intergenic	Intergenic	22579	NR_033463		4930429F11Rik	-	RIKEN cDNA 4930429F11 gene	ncRNA	3.08122	3.11223	3.382	5.68627	5.50254	5.76055	4.89433	3.47712e-08	x		x		x		na	na	chr2	37769213	37769389	-
Merged-chr4-149958146-1	chr4	149958071	149958221	-	73.3	tss-astroIL1b.tsr.txt	Intergenic	MLTR14|LTR|ERV1	-3140	NM_029035	ENSMUSG00000039911	Spsb1	1110014L01Rik|4930422J18Rik|SSB-1|SSB1	splA/ryanodine receptor domain and SOCS box containing 1	protein-coding	2.84791	2.33306	2.6436	6.70367	6.16622	4.74968	8.27078	3.65112e-08	x				x		na	na
Merged-chr8-123763328-2	chr8	123763253	123763403	-	57.76	tss-astroIL1b.tsr.txt|tss-astroNT.tsr.txt	Intergenic	Intergenic	-9100	NR_166622	ENSMUSG00000097203	4732419C18Rik	Gm3866	RIKEN cDNA 4732419C18 gene	ncRNA	3.91379	4.12184	3.14017	7.23207	6.95788	5.97424	4.70325	3.85994e-08	x		x	x			-0.360454	0.284704	chr1	229034254	229034495	-
Merged-chr10-55333879-1	chr10	55333804	55333954	-	76.2	tss-astroIL1b.tsr.txt	Intergenic	RLTR23|LTR|ERV1	-773038	NM_001163833	ENSMUSG00000047669	Msl3l2	1700060H10Rik	MSL3 like 2	protein-coding	4.51086	4.34173	4.10729	6.52692	6.42462	6.36804	3.34035	3.89679e-08	x		x	x			-0.227358	0.630394
Merged-chr5-92377482-1	chr5	92377407	92377557	+	106.2	tss-astroIL1b.tsr.txt	intron (NM_001310664, intron 2 of 10)	intron (NM_001310664, intron 2 of 10)	-9405	NM_001370591	ENSMUSG00000034842	Art3	4930569O04Rik|ARTC3	ADP-ribosyltransferase 3	protein-coding	3.24398	2.53734	3.33275	5.57293	5.43224	6.63826	5.83602	3.93643e-08	x		x	x			-1.06964	0.00498743	chr4	76063279	76063437	+
Merged-chr18-32816911-1	chr18	32816836	32816986	+	105.1	tss-astroIL1b.tsr.txt	promoter-TSS (NR_033206)	promoter-TSS (NR_033206)	51	NR_033206	ENSMUSG00000024379	Tslp	-	thymic stromal lymphopoietin	protein-coding	4.12613	4.47585	4.74252	7.21946	7.04286	6.28148	3.60825	4.00384e-08	x		x	x			-0.547597	0.11504	chr5	111073288	111073435	+	x
Merged-chr15-67058660-1	chr15	67058585	67058735	-	56.9	tss-astroIL1b.tsr.txt	Intergenic	Intergenic	-89019	NM_008681	ENSMUSG00000005125	Ndrg1	CAP43|CMT4D|DRG1|HMSNL|NMSL|Ndr1|Ndrl|PROXY1|RTP|TDD5	N-myc downstream regulated gene 1	protein-coding	3.25036	2.59144	3.34219	6.08611	5.92357	5.27112	5.6438	4.03895e-08	x		x	x	x		na	na
Merged-chr1-191292757-2	chr1	191292665	191292849	+	51.08	tss-astroIL1b.tsr.txt|tss-astroNT.tsr.txt	Intergenic	Intergenic	25374	NM_025424	ENSMUSG00000037499	Nenf	1110060M21Rik|SCIRP10|Spuf	neuron derived neurotrophic factor	protein-coding	4.31463	4.51149	4.00699	6.73152	7.05411	6.19149	3.66548	4.645e-08	x		x	x			-1.13451	0.00540008	chr1	212469949	212470139	-	x
Merged-chr7-99441500-2	chr7	99441425	99441575	-	102.9	tss-astroIL1b.tsr.txt|tss-astroNT.tsr.txt	intron (NM_001362166, intron 7 of 18)	intron (NM_001362166, intron 7 of 18)	-24504	NM_028145	ENSMUSG00000035298	Klhl35	2810406K13Rik	kelch-like 35	protein-coding	5.5698	5.75011	4.89951	7.4851	7.56184	8.26281	3.18787	4.76598e-08	x		x	x	x		-0.220407	0.453567	chr11	75457164	75457316	+
Merged-chr11-82388361-1	chr11	82388286	82388436	-	55.1	tss-astroIL1b.tsr.txt	promoter-TSS (NM_001304439)	promoter-TSS (NM_001304439)	-539	NM_001304439	ENSMUSG00000020701	Tmem132e	Gm644	transmembrane protein 132E	protein-coding	2.90225	2.34097	2.91714	5.9518	5.75631	5.34349	7.79226	4.76598e-08	x		x	x			na	na	chr17	34580304	34580457	-	x
Merged-chr8-126597887-1	chr8	126597812	126597962	+	53.3	tss-astroIL1b.tsr.txt	Intergenic	Intergenic	-3901	NM_001164598	ENSMUSG00000051495	Irf2bp2	E130305N23Rik|IRF-2BP2	interferon regulatory factor 2 binding protein 2	protein-coding	2.95829	2.83923	2.78253	5.55967	5.57192	5.89946	6.25816	4.83185e-08	x				x		na	na	chr1	234614081	234614272	+
Merged-chr1-40174121-1	chr1	40174046	40174196	-	60.9	tss-astroIL1b.tsr.txt	Intergenic	Intergenic	-50959	NM_008362	ENSMUSG00000026072	Il1r1	CD121a|CD121b|IL-1R1|IL-iR|Il1r-1	interleukin 1 receptor, type I	protein-coding	3.0861	3.24588	3.24913	5.79317	5.50212	5.76092	4.87446	4.83185e-08	x		x	x			na	na	chr2	102063980	102064220	-	x
[truncated: 68,345 more rows]
